# Supplementary material for: Dissecting Metabolism of Leaf Nodules in Ardisia crenata and Psychotria punctata
Source: Front Mol Biosci. 2021 Jul 30;8:683671. doi: 10.3389/fmolb.2021.683671 (PMC8362603; doi:10.3389/fmolb.2021.683671)
Supplement: Supplementary file 2 [file Table2.xlsx]

## Sheet: Data GC-MS Ardisia
Supplementary table of annotations of GC-MS analytes
Metabolites were analysed as their (methoxime)-trimethylsilyl [(MeOx) (TMS)] derivatives. For analytes with more than one stable derivative, their peak areas were summed. Given are the names of annotated metabolites. Not annotated analytes (NA) are numbered.
All peak areas are normalized to extract weight of correspondant sample. Peak areas of S5-runs were normalized to peak area of PE (pentaerythritol), S50-runs were normalized to PGP (phenyl-β-D-glucopyranoside).
Compounds having too many missing values were excluded from data set. So, only compounds which were detected in at least 4 out of 5 replicates of at least one condition (within one species) were considered for further data validation.
			Sample name	ACJN41_S5_1_B1	ACJN42-S5_1_B3	ACJN43_S5_1_B2	ACJN44_B4_S5_1	ACJN45-S5_1_B3	ACJI46_B4_S5_1	ACJI47_S5_1_B2	ACJI48_B4_S5_1	ACJI49-S5_1_B3	ACJI50_S5_1_B1	ACAN51-S5_1_B3	ACAN52_S5_1_B1	ACAN53_B4_S5_1	ACAN54-S5_1_B3	ACAN55_S5_1_B2	ACAI56_B4_S5_1	ACAI57_S5_1_B1	ACAI58-S5_1_B3	ACAI59_S5_1_B2	ACAI60_B4_S5_1	ACSN61_S5_1_B1	ACSN62_B4_S5_1	ACSN63-S5_1_B3	ACSN64_S5_1_B2	ACSN65-S5_1_B3	ACSI66_S5_1_B2	ACSI67-S5_1_B3	ACSI68_B4_S5_1	ACSI69_S5_1_B1	ACSI70_S5_1_B2
			Sample number	41	42	43	44	45	46	47	48	49	50	51	52	53	54	55	56	57	58	59	60	61	62	63	64	65	66	67	68	69	70
			condition	Ac Stage I nodule	Ac Stage I nodule	Ac Stage I nodule	Ac Stage I nodule	Ac Stage I nodule	Ac Stage I lamina	Ac Stage I lamina	Ac Stage I lamina	Ac Stage I lamina	Ac Stage I lamina	Ac Stage II nodule	Ac Stage II nodule	Ac Stage II nodule	Ac Stage II nodule	Ac Stage II nodule	Ac Stage II lamina	Ac Stage II lamina	Ac Stage II lamina	Ac Stage II lamina	Ac Stage II lamina	Ac Stage III nodule	Ac Stage III nodule	Ac Stage III nodule	Ac Stage III nodule	Ac Stage III nodule	Ac Stage III lamina	Ac Stage III lamina	Ac Stage III lamina	Ac Stage III lamina	Ac Stage III lamina
			conditon abbr.	Ac SI nod	Ac SI nod	Ac SI nod	Ac SI nod	Ac SI nod	Ac SI lam	Ac SI lam	Ac SI lam	Ac SI lam	Ac SI lam	Ac SII nod	Ac SII nod	Ac SII nod	Ac SII nod	Ac SII nod	Ac SII lam	Ac SII lam	Ac SII lam	Ac SII lam	Ac SII lam	Ac SIII nod	Ac SIII nod	Ac SIII nod	Ac SIII nod	Ac SIII nod	Ac SIII lam	Ac SIII lam	Ac SIII lam	Ac SIII lam	Ac SIII lam
analyte name	MSI level**	split rate of injection used for quantification
Aspartic acid	1	1:5		6.24372	19.9494	8.01137	3.39027	7.95258	8.0421	8.83573	4.88845	1.16009	3.48277	6.35237	5.94184	3.14647	3.10676	6.13028	6.47239	0	3.9369	2.54511	5.97282	4.46185	6.45622	5.64722	5.18004	7.16862	6.25824	6.95367	5.85468	4.58441	2.7168
Butanoic acid, 4-amino-	2	1:5		0	2.30562	1.44706	0.464113	0.443746	1.4976	3.39923	1.88781	0.724627	1.81322	0.468402	0.615	0.675388	0.688309	0.47036	1.29963	0	0.35039	1.38756	1.84569	0.725247	0.451397	0.416318	0.487124	0.640727	0.249722	2.66125	0.179557	3.00243	1.32559
Citric acid	1	1:50		102.632	68.9827	169.038	50.6889	102.285	13.3312	24.4112	35.5773	35.2814	27.6775	104.623	37.4016	45.1123	108.619	106.191	122.67	11.8435	47.725	129.885	135.716	43.0625	47.6586	44.0245	35.5655	47.4379	151.171	94.6832	93.7492	49.7293	47.267
Citric acid, 2-methyl-	2	1:5		0.637065	0.615766	1.41116	0.709992	1.19779	0	0	0	0	0	3.45436	2.29156	3.08818	6.84114	5.47962	0.122383	0	0.241967	0.557967	0.395724	3.5921	3.30813	3.27097	3.51747	4.15837	0.287509	0.439756	0.21595	0.26509	0.334844
Dehydroascorbic acid dimer	2	1:5		19.1343	15.3749	29.3652	9.95568	23.2002	13.6401	31.5113	29.0061	23.4192	17.6689	4.82768	5.42455	6.68473	7.65016	8.14097	10.412	14.2489	12.6947	7.52053	5.58722	5.64875	3.1509	9.73336	6.72036	11.3304	14.7034	9.44022	18.172	11.5637	16.1187
Dodecanoic acid	2	1:5		0	0.103311	0.0727889	0.059698	0.151443	0.0472844	0	0.0565536	0.145495	0.104305	0.187441	0.283077	0.0834189	0.251279	0.293565	0.624041	0.876246	0.225665	0.933945	0.430793	0.110185	0.138225	0.292356	0.205192	0.335038	0.654302	0.880225	0.672377	0.805994	1.67312
Erythronic acid	2	1:5		0.682434	0.226332	1.39094	0.406311	0.687122	0.354264	0.383983	1.02499	0.630405	0.474741	0.255532	0.142915	0.151939	0.247055	0.229539	0.280134	0.198672	0.327897	0.338963	0.27967	0.236233	0.165667	0.15547	0.136113	0.0570283	0.546588	0.315453	0.45064	0.208228	0
Ethanolamine	2	1:5		2.66664	14.7902	5.60473	4.73469	7.65864	2.86966	8.33256	5.98321	2.68473	2.02516	7.48816	4.11222	2.4317	7.97033	2.63525	4.12258	2.22114	2.74295	1.63153	2.0468	3.6848	1.41785	3.59215	1.72312	6.72747	2.22051	9.67959	1.20667	1.01774	0.0402658
Fructose	1	1:50		79.9301	41.5073	147.449	68.2777	120.181	174.895	122.877	278.447	246.992	275.445	151.628	222.77	164.129	167.945	197.283	151.159	278.072	260.807	234.52	173.829	238.2	134.125	225.283	261.692	274.811	321.192	215.408	298.022	282.502	275.369
Galactinol	1	1:50		9.09887	10.0861	21.2121	14.4908	13.6353	6.87512	5.22739	20.4631	13.0038	14.0614	3.69795	12.5015	9.48255	0	12.0374	3.05922	5.66846	7.36365	2.40546	4.11611	9.95142	7.84867	5.70668	9.58423	8.65712	4.29007	8.43221	3.39766	5.82173	4.9597
Galactose	1	1:50		0	0	0.963807	0	0	0.734649	0	2.52148	0.348671	2.17794	1.28433	1.62886	1.03895	1.74428	1.27161	1.2445	2.23329	2.00775	2.09556	1.51272	1.7477	1.20207	2.4838	1.76024	1.81231	2.56819	2.10787	3.25398	2.72941	2.07783
Glucopyranose [-H20]	2	1:5		0.637528	0.885425	0.656173	1.08997	1.08397	0.600264	0.763331	0.446411	1.07259	0.705392	1.35993	2.71673	0.817908	3.01905	2.12974	0.599454	0.991469	0.639114	0.702526	0.520276	1.43743	1.5809	1.85338	1.75888	2.61158	0.776639	0.915743	0.691969	0.733063	1.30329
Glucose	1	1:50		25.4183	22.9075	111.469	33.2265	58.1805	104.956	50.982	865.299	222.707	271.329	102.691	234.922	297.599	122.169	196.729	99.7726	630.523	851.368	186.625	284.881	244.883	194.446	338.454	216.516	253.929	232.193	654.239	502.1	383.88	321.753
Glutamic acid	1	1:5		57.5626	5.09963	31.0529	1.38734	18.4795	13.6178	92.8075	33.7737	9.9031	32.5706	0.216195	11.1158	11.2092	4.24705	24.2792	25.4857	0	32.7872	49.806	25.5253	21.9576	2.75646	0.281818	26.4961	2.65754	147.185	1.61652	100.348	49.9525	76.4879
Glyceric acid	2	1:5		11.0336	0	10.4231	12.1107	25.1551	10.1809	9.45935	6.203	28.2961	11.6301	0	3.72355	2.66392	5.21448	2.95282	6.3113	3.99687	6.66591	4.16271	5.1685	2.68902	2.65627	4.11146	1.91606	5.90049	6.1675	5.90816	6.76507	4.50686	5.32576
Glycerol-3-phosphate	2	1:5		3.14806	1.53648	2.4285	0.83283	3.53798	0.688293	1.38707	0.996929	0.355154	0.801982	2.65086	3.96015	2.02018	5.19733	5.02096	3.48938	5.4916	4.56931	7.86083	5.3053	2.50916	3.10914	2.32437	2.69759	3.91723	5.7415	6.97684	4.45002	4.02371	6.85928
Glycine	1	1:5		2.24559	9.09271	7.32638	2.1888	2.69596	4.51788	11.5629	8.1404	1.75466	1.63222	2.74691	2.87259	2.76955	0.0754657	1.84646	4.30351	0.486643	3.26584	2.0357	2.06572	1.46414	1.15508	1.09344	0.912868	1.20777	0.983587	2.62684	0.47828	0.533141	0
Glycolic acid	2	1:5		1.50748	2.80276	1.53701	0.938427	2.64076	2.48476	4.0768	2.93766	3.27425	1.35529	1.82626	1.40397	0.871538	1.53652	0.815837	2.25465	3.17753	3.16037	1.28287	1.07033	1.03483	0.823055	1.42602	0.929836	1.9078	1.03869	1.67212	0.870175	0.823198	1.00619
Hexonic acid 2	3	1:5		4.65431	1.28034	2.19045	2.44766	2.53915	2.61223	2.14419	1.45475	2.16803	1.93856	0.450582	0.231205	0.274845	0.292367	0.304915	0.709303	0.236061	0.212806	0.320175	0.399582	0.437011	0.269518	0.42996	0.359718	0.376072	0.575337	0.406635	0.635161	0.569438	0.405229
Inositol-2-phosphate, myo-	2	1:5		1.79843	1.12529	1.38411	0.469219	1.68755	0	1.05535	0.436231	0.314066	0.659885	0.91316	2.12268	0.677597	1.27137	1.89153	1.02536	1.99988	0.67015	2.18581	1.30599	0.93326	0.917568	0.904289	1.68945	1.16455	1.48387	1.46946	1.52624	1.76348	2.44093
Isoleucine	1	1:5		2.86961	6.87048	4.73781	3.81814	1.4472	1.68164	1.78353	2.80821	0	0.982305	2.57902	3.92907	3.23402	3.52555	1.73979	3.15039	0	2.94271	1.23731	0.195601	2.45846	3.95712	2.78699	2.56918	4.32062	1.98553	3.38319	0	2.49658	0.861124
Lactic acid	1	1:5		2.81444	8.0026	3.31361	4.48751	8.52606	2.8232	3.56089	2.87047	6.17841	3.80763	4.37066	4.02976	8.30229	10.3289	4.91182	2.39577	2.16506	5.77343	6.7454	3.92678	4.32439	3.03327	4.88556	4.224	10.3402	5.85398	3.2533	5.70838	6.15231	9.86055
Leucine	1	1:5		0.122355	1.9679	0.843069	0.515786	0.184253	0.573496	1.99785	0.974162	0.171091	0	56.0008	1.24016	1.49023	4.6994	0.78066	0.822571	0	1.30551	0.417528	0.0449155	0.359523	0.367152	0.67081	0.0597798	1.13241	0	1.44605	0.0298356	0.595381	0.0372996
Maleic acid	2	1:5		2.76912	0.256614	2.27036	0.25948	2.81886	1.08833	0.589779	2.01855	1.20156	2.21455	1.08891	5.46575	0	0.268599	4.03419	0.391327	2.76779	0.40989	1.54756	0.702956	0.689425	0.568504	0.909188	1.96496	0	1.52561	1.14359	4.1074	6.66802	25.09
Malic acid S50	1	1:50		15.9949	12.1831	21.0878	11.2732	20.4351	7.15662	4.79404	8.78083	12.5037	10.1241	9.22445	6.41532	5.52062	9.42731	9.01378	17.2725	10.723	9.56454	13.1521	18.6364	9.58299	7.25072	6.10596	4.28499	6.04685	19.4782	9.69408	16.9638	13.5241	10.7825
Malonic acid	2	1:5		2.35521	0	1.87539	1.0047	0.48475	0.765148	2.38673	1.21759	0	1.70811	0.0395327	2.82821	2.91125	3.65644	7.50878	4.04097	5.60437	2.19888	7.19665	3.55688	3.4793	2.67917	1.34894	2.93937	1.58242	7.8845	0.672455	7.50136	4.99072	10.0133
Maltose	1	1:50		202.487	220.077	174.067	165.12	263.205	7.69772	11.4319	6.22666	5.0091	6.65528	129.845	244.33	171.818	165.638	210.769	5.22743	6.87411	3.23294	4.75275	3.71831	205.395	111.174	156.843	202.093	237.748	2.98043	5.57095	10.8031	7.35843	9.91225
NA 100	4	1:5		0.910893	0.970293	2.04078	0.744813	1.1419	2.20579	8.85361	4.24788	2.04613	3.11415	1.99257	3.61528	2.23748	3.45786	3.02651	7.68552	17.9077	7.25896	8.12443	5.00029	5.94375	2.42359	10.7995	5.61866	4.49842	8.98697	7.82262	15.1151	12.5426	16.5909
NA 102	4	1:5		1.23138	2.22895	2.25943	1.40889	1.84529	1.49723	5.66677	4.3967	1.59752	2.61077	4.99921	8.42646	4.6968	7.91344	6.87122	7.5964	11.8273	5.65145	10.8532	5.54581	5.53903	5.13167	7.45147	8.5117	8.65503	7.14533	9.28757	8.21935	11.5322	13.6637
NA 103	4	1:5		0.889182	1.07339	1.67143	0	1.03916	0	1.45479	0	0.880556	1.58934	4.99493	8.65691	6.04248	7.18856	9.75469	6.52384	11.1054	5.82392	11.5866	5.0347	7.86162	5.6417	7.10214	9.14647	8.0061	6.69893	7.24054	8.70416	11.0494	10.5077
NA 104	4	1:5		1.84179	0.641249	0.674427	0.652042	0.896324	1.45878	0.820542	1.04002	0.918191	1.21662	0.351336	0.892725	0.698858	0.579944	0.87218	0.552808	1.09146	1.01416	0.881989	0.794532	0.677919	0.425961	0.870806	0.989931	0.956737	0.899715	0.738579	0.894672	1.45507	1.18871
NA 105	4	1:5		1.44431	6.5333	9.3229	0.396042	2.85477	1.39917	14.2674	14.8795	0.287128	6.67126	1.89417	4.0188	3.50638	3.64136	3.17919	1.23045	3.806	7.18983	1.48142	1.29654	2.58729	2.19549	3.40719	3.78103	3.96007	1.3339	5.17776	1.19849	3.14564	3.36512
NA 106	4	1:5		0.399881	0.704637	1.86079	0.6342	0.72777	0.528407	1.31186	2.65103	0.892399	1.4309	1.30677	3.82918	1.69385	2.68136	2.55359	3.45203	6.06237	3.05366	5.95951	2.67109	0	1.41655	2.15402	3.09608	2.3042	4.43786	4.12714	4.57794	6.03281	5.08346
NA 107	4	1:5		14.3077	8.81607	10.6316	7.17674	9.93657	12.2269	11.747	12.2704	11.3591	14.5994	5.47313	15.6667	13.7042	7.88104	18.2674	7.49757	19.0271	14.976	9.61937	11.6213	10.582	7.54028	10.7383	17.8904	11.1502	8.47725	10.406	10.9694	23.4245	14.669
NA 109 Sterol	3	1:5		3.28563	2.06615	2.79582	2.28162	3.33809	2.13094	1.99493	1.37391	1.8789	2.2683	1.81738	4.61443	2.56529	2.83061	4.22259	2.4266	3.8347	1.9927	4.14884	2.76315	2.17935	2.30711	2.67457	2.13775	3.05819	1.70847	3.34765	1.70824	3.41612	3.74313
NA 110 Fatty acid	3	1:5		3.29844	0	10.7398	5.56715	0	8.90837	18.6548	20.7055	0	16.8737	0	27.1496	9.71579	11.907	16.4975	53.8599	80.6412	26.2603	71.874	35.4749	21.0397	14.976	15.5769	20.4	15.6251	76.568	51.3933	70.2628	71.943	94.0626
NA 111 Fatty acid	3	1:5		0.857108	0	3.39156	1.97952	0	2.15518	9.27147	7.9248	0	6.66028	0	23.452	6.89933	8.97187	15.1285	35.4626	47.817	10.2386	56.6309	19.936	15.9265	10.9804	7.88652	19.8251	7.21003	59.7215	29.0954	45.1196	49.34	65.4773
NA 112	4	1:5		0.234905	0.337879	0.305349	0.138462	0.490156	0.10581	0.2826	0.273254	0.286488	0	0.56005	0.693029	0.185473	0.571981	0.256858	0.545704	1.5819	1.18089	0.56955	0.320417	0.373096	0.224438	0.487401	0.361045	0.70423	0.73977	0.314015	1.081	0.562925	0.698488
NA 113	4	1:5		0	0.0226619	0.0108054	0.0242377	0	0	0	0	0.0315834	0.0135842	0.142717	0.308706	0.0624417	0.271972	0.155063	0.2132	0.412797	0.458972	0.349756	0.202789	0.175157	0.147506	0.317592	0.147856	0.343732	0.197458	0.61123	0.202806	0.185278	0.365741
NA 114 Carbohydrate	3	1:5		1.09434	1.30007	3.11947	1.13313	1.7288	1.55666	2.54867	5.19547	2.01145	2.71123	0.342261	0.606623	0.763645	0.431046	0.475477	0.649981	1.18533	1.69312	0.596418	0.440884	0.640019	0.682166	0.826491	0.635806	0.863002	0.94612	1.83624	1.37375	0.968466	1.31724
NA 115	4	1:5		0.413401	0.31305	0.955337	0.35557	0.620354	1.83113	1.99827	3.39848	2.43838	2.62333	1.02693	3.4301	1.33153	2.11501	1.49746	1.18531	5.92674	2.08681	5.17406	1.92997	7.38078	2.36056	13.2272	8.03489	7.23866	8.31483	4.28814	15.2995	7.84142	9.48586
NA 116	4	1:5		5.13813	3.65771	9.57867	3.55609	4.13288	6.52739	9.63526	11.9341	6.0024	9.52425	1.56738	3.21148	2.46468	1.70793	3.06779	4.66005	6.82481	4.08315	3.57368	2.76296	3.34345	1.74174	3.17562	3.00644	2.95071	5.58221	3.41809	6.65429	4.897	6.10497
NA 117	4	1:5		51.5256	47.623	20.8812	23.9756	76.4176	88.4894	105.922	31.5226	49.4075	132.073	42.9619	99.9402	48.7725	49.1183	79.4837	168.174	277.534	127.998	200.503	151.406	102.274	63.2822	155.505	104.136	102.278	269.009	206.986	335.807	290.361	332.427
NA 118	4	1:5		0	0.376948	1.02403	0.257671	0.361849	0.238485	0.626521	1.35557	0.307445	0.705896	0.629576	1.75658	0.764238	1.16919	1.01165	1.28791	2.28045	1.20912	1.95319	0.906118	0.731025	0.569134	1.17017	1.4525	1.18471	1.84725	1.54177	1.99006	2.53339	2.38012
NA 119	4	1:5		0	0	0.117622	0.0767829	0	0	0.480279	0.155565	0	0	0.313529	0.507788	0.265672	0.377019	0.640398	0.689826	1.20486	0.228701	0.820776	0.291663	0.420665	0.294532	0.468986	0.501377	0.570949	0.82456	0.495994	0.759439	0.811163	0.985304
NA 120	4	1:5		0.296252	0.467079	0.440424	0.313859	0	0.390549	0.94971	0.517195	0.47333	0.585371	0.661687	1.46937	0.658289	1.10849	0.879339	1.78659	2.42214	1.10037	2.26531	0.971106	1.06712	0.581659	1.431	1.25903	1.30777	2.02737	1.69877	2.07563	2.44445	2.5506
NA 121	4	1:5		0	0	0.253328	0.122166	0	0	0.289415	0.131608	0	0	1.39773	1.99001	0.99564	2.17846	1.89506	1.13227	1.39907	0.391292	1.6174	0.634155	1.96234	1.17492	2.43099	2.529	2.62	1.58113	0.966793	1.54769	1.66366	2.11077
NA 122	4	1:5		0.310354	0.311806	0.304298	0.218826	0.448596	0.267328	0.521331	0.33105	0.204362	0.366106	0.568732	0.996812	0.567751	0.909627	0.985875	0.613465	0.802772	0.531956	0.905599	0.621134	0.868598	0.567487	0.978286	1.08852	1.06708	0.731471	0.895001	0.721694	1.02563	1.04253
NA 123	4	1:5		0.250277	0.546493	0.984159	0.319829	0.591898	0.260121	0.905088	1.18941	0	0.685892	2.44113	5.34034	2.3605	3.54773	3.71334	0.998882	2.16805	1.04598	1.50839	0.641699	3.59733	2.06425	4.77261	5.23951	5.3989	1.6819	1.16997	1.77091	2.04978	2.44688
NA 124	4	1:5		0	0.214515	0	0.133925	0.207285	0	0.241561	0	0	0	1.14724	2.72859	1.57773	1.50096	1.62837	2.10451	3.07598	1.48346	2.37171	1.60855	0.782813	1.25733	1.66211	2.39445	2.43519	1.99664	3.07836	2.43559	4.52652	3.94957
NA 127	4	1:5		3.90997	0	24.6611	7.66974	1.00815	4.63206	16.5902	52.7626	1.46288	24.052	1.86754	29.609	15.2514	13.13	26.5653	15.1972	25.8307	16.2773	17.7112	10.5669	20.5213	13.7731	8.39621	19.3022	10.3486	22.7954	13.5675	18.5493	19.504	30.9734
NA 128	4	1:5		0	0	0	0	0	0	0	0.203854	0	0	0.712213	1.76791	0.712296	1.44022	1.34274	1.84409	3.05424	1.27977	2.55302	1.50582	1.29371	0.923462	1.35727	1.17819	1.69028	1.73776	2.29705	1.8541	2.25653	3.22237
NA 129	4	1:5		0	0	0	0	0	0	0	0	0	0	0.189917	0.549971	0.307939	0.348042	0.594222	0.487272	0.9141	0.426643	0.745425	0.579677	0.342964	0.338294	0.562866	0.479938	0.588289	0.434765	0.784719	0.45838	0.817949	1.01551
NA 130	4	1:5		2.81446	2.33764	4.61156	1.71696	1.93451	1.83323	4.03389	3.60258	2.78299	2.83402	0.765301	2.73362	2.00791	1.05944	2.15067	1.10733	2.88494	1.44749	0.955546	0.704211	1.48088	1.99276	2.50909	1.92863	2.50762	0.861589	1.79748	1.64025	1.85416	2.33041
NA 131	4	1:5		12.9227	4.40851	5.9066	8.76373	15.5734	9.45474	6.59324	5.70233	6.8495	8.92488	3.53119	13.7037	6.4882	8.26815	8.40197	8.72005	51.5947	12.6867	7.51657	7.9556	6.3629	5.80223	5.50206	6.37453	8.28816	5.69392	11.4919	13.7707	4.80331	10.5853
NA 132	4	1:5		1.85938	0	0	2.69377	2.3843	3.11825	6.23794	5.24649	0	5.57488	7.51358	18.725	7.78588	11.9301	14.0466	19.8406	35.0647	11.2631	24.651	11.4897	16.6348	10.3795	14.1408	14.863	15.0654	20.4767	16.6706	24.4651	22.9026	32.423
NA 133	4	1:5		21.0634	10.4211	16.0152	14.3336	17.8719	11.472	8.65505	14.7492	11.221	15.4985	13.6215	28.7596	13.0891	24.5896	36.1871	10.9169	26.5447	14.4898	24.1735	20.8033	18.8849	7.78631	17.7404	21.9347	28.1679	14.9962	14.7473	16.2564	26.0574	29.1558
NA 148	4	1:5		0.0960892	0.0615782	0.353116	0.0521074	0.16168	0.0834132	0.0254803	0.159963	0.175303	0	0.311658	0.122212	0.17768	0.174745	0.246287	0.13416	0.217056	0.175987	0.0408084	0.149312	0.108192	0.250655	0.184972	0.188121	0.131632	0.152206	0.303053	0.110328	0.120022	0.626125
NA 149	4	1:5		0.410469	0.389626	1.13034	0.281688	0	0.307542	0.150677	0.611885	0.389251	0.308671	0.993832	0.838699	0.528838	0.512712	0.579125	0.380485	0.460657	0.504073	0.259507	0.543216	0.563902	0.808897	0.665224	0.648082	0.517317	0.366394	0.797886	0.240712	0.530613	1.44174
NA 153 Carbohydrate	3	1:5		1.80207	1.17066	1.19719	0.90206	1.75792	1.03001	3.96621	3.11708	1.46278	1.72069	5.72337	13.0012	10.4683	18.7914	10.5335	1.68418	4.43846	5.48312	11.0866	2.01773	9.96191	5.6898	13.9301	14.6052	30.7646	3.35893	4.68655	5.96367	4.54899	5.02155
NA 155 Carbohydrate	3	1:5		16.5035	17.9436	27.7627	16.4345	21.2119	33.008	55.2631	46.0406	34.2869	41.2053	47.9689	75.2077	43.5272	68.0975	59.5378	84.5361	135.135	66.9255	129.509	76.0972	83.6567	48.0103	94.811	86.7683	92.1055	155.619	107.248	160.229	163.254	171.891
NA 157 Carbohydrate	3	1:5		0.911309	1.04457	1.7225	0.970132	1.30229	1.75087	3.74061	2.84814	2.07562	2.76735	2.40252	3.94923	2.47242	3.33873	3.01765	4.68976	7.65107	3.73947	6.92809	3.70544	3.88496	2.15174	4.25444	4.62838	4.41438	7.99291	5.58105	8.33348	9.2768	9.2028
NA 159 Carbohydrate	3	1:5		1.62043	0.691465	4.79238	1.77789	2.14974	6.99482	5.11486	18.0922	8.84968	9.52962	1.7057	2.97699	2.80027	2.21901	2.70074	2.10978	4.14829	4.07306	5.39013	2.59706	6.33947	2.57551	8.54192	5.16378	4.66906	8.6342	6.68737	10.4323	6.89488	5.50614
NA 160 Carbohydrate	3	1:5		0.312455	0.239822	0.60173	0.326789	0.47674	0.689472	1.1281	1.12171	0.861318	0.937282	0.538171	0.845106	0.60289	0.948867	0.774724	0.591033	0.891853	0.619368	1.10735	0.62229	1.17061	0.622456	1.33407	1.25858	1.28429	1.41863	1.03003	1.80149	1.80325	1.50854
NA 161 Carbohydrate	3	1:5		0.195222	0.140698	0.507937	0.282644	0.399827	0.555728	0.97306	0.981846	0.777625	0.80357	0.447054	0.593267	0	0.638628	0.615967	0.502192	0.812049	0.566668	0.968721	0.514434	0.962379	0.48711	1.1233	0.969186	1.00744	1.30655	0.886585	1.55526	1.49034	1.2822
NA 163 fatty acid	3	1:5		5.70346	10.3717	8.57873	0	8.88399	7.65972	19.6976	12.7316	8.14487	10.3893	13.7971	20.9344	13.8031	17.9322	21.405	18.9357	30.5827	0	27.6095	16.8467	14.6977	14.6697	18.6717	28.3492	25.0008	21.1551	0	23.3549	37.1246	47.0108
NA 165	4	1:5		9.26484	14.0336	17.0217	8.95339	14.0735	9.26193	20.3209	18.3453	10.2133	16.5917	54.2521	89.2981	48.7	80.887	80.0751	52.4722	80.2905	43.5471	89.1856	43.857	65.9407	52.7659	75.5282	89.4453	92.3933	65.0543	68.2631	68.3261	83.1416	91.9532
NA 176	4	1:5		46.7301	48.2081	84.1833	51.6752	68.2616	39.1893	41.5021	68.7645	50.8958	45.4967	34.2965	48.5765	41.7117	61.4937	57.2933	45.1389	57.6133	69.808	72.2056	86.9856	50.4544	48.0828	40.1144	60.4189	56.7377	101.748	83.8339	83.9459	81.4351	62.6212
NA 17 Carbohydrate	3	1:5		0.839967	0	1.30451	0.768443	0.989434	0.549392	1.66481	1.92468	0.540648	1.04536	2.93496	5.64544	5.41055	3.35037	5.25579	4.21856	8.57111	5.85604	5.6644	3.6012	3.62699	4.30705	5.0984	8.24076	8.37793	0	6.74529	6.12444	12.0088	13.2126
NA 18	4	1:5		1.01863	0.798244	0.875865	0.710913	0.952324	0.789718	1.00854	0.858555	0.52264	0.435528	0.760232	0.861074	0.802711	1.10049	0.785106	0.779165	0.547334	0	0.78079	0.618613	0.503827	0.537203	0.384314	0.729999	0.770925	0.589462	0.728374	0	1.42636	1.43834
NA 29	4	1:5		0.687467	0	0.822633	0.677287	1.14488	0.305087	0.498844	0.421161	0.649779	0.450458	0.245905	0	0.381245	0.723324	0.241936	0.205821	0.327702	0.371691	0.381231	0.486627	0	0.270241	0.519965	0.77413	1.63895	0.521829	0.472323	0.597417	0.585186	0.315565
NA 36	4	1:5		0.756126	0.290389	1.07279	0.43623	0.905491	0.485626	0.233444	0.706858	0.365059	0.645323	0.141165	0.188252	0.465687	0	0.475396	0.224043	0	0.678665	0.482143	0.606657	0.234028	0.342533	0.189522	0.253617	0.219764	0.425986	0.480888	0.420122	0.22524	0.3779
NA 39	4	1:5		1.64961	0.385814	0.483498	0.570257	1.01945	1.25034	0.585407	0.537802	0.891809	0.991542	9.86285	6.26086	0	13.506	14.4218	0.610884	0.701109	0.648152	1.53725	0	11.8095	0	11.8608	11.5234	12.3471	0.669404	0.692131	0.831109	0.823054	0.990936
NA 41	4	1:5		0.80654	0.608351	0.66566	0.373003	0.795272	0.475582	0.61774	0.584875	0.712531	0.652081	0.649478	1.43813	0.703542	0.648239	0.594222	0.22796	0.804525	0.705502	0.314032	0.318715	0.718556	0.389503	0.639851	0.601044	0.785444	0.310352	0.361348	0.608168	0.362363	0.227643
NA 45	4	1:5		2.42678	4.08079	2.98065	4.10678	5.61523	5.96423	10.4314	3.80082	4.69702	4.33222	3.24621	2.76343	0.420833	4.87526	4.44408	6.47647	7.1637	3.69809	7.34641	6.96148	1.87888	0	2.59437	9.83276	4.03244	6.93954	4.9275	7.06658	7.37925	19.2961
NA 46	4	1:5		0.12229	0.29267	0.329127	0	0	0.192389	1.83214	0.915796	0	0.338163	0.165265	0.295834	0.206234	0.267228	0.203241	0.214874	0.551135	0.391175	0.274936	0.15155	0.219735	0.134251	0.286506	0.277977	0.264423	0.283818	0.34019	0.269012	0.411335	0.561473
NA 47	4	1:5		2.0244	0	9.97307	3.5958	5.80145	1.92842	5.09991	14.777	3.79446	7.06624	31.8497	53.3757	35.4511	0	47.2208	10.3356	22.3132	10.8745	15.386	6.91799	31.1352	32.8242	34.5784	37.6369	49.5473	14.2299	12.55	13.5193	14.3446	14.5041
NA 48	4	1:5		0.6859	0.278732	1.27081	0.352068	0.335129	0.768242	1.42549	1.48715	0.446258	1.022	0.135682	0.374919	0.388536	0.153522	0.369733	0.644293	1.12661	0.43324	0.457299	0.274401	0.420335	0.168968	0.288819	0.374325	0.270854	0.87713	0.355062	1.09206	0.635791	0.693922
NA 49	4	1:5		0	0	0.191109	0.0592261	0	0.224916	0.507388	0.414757	0.266391	0.38032	0.490397	1.46012	0.603166	0.819169	0.514548	0.335201	1.66077	0.596832	0.947924	0.434487	1.51309	0.609788	2.51369	2.37026	2.57662	1.39854	0.943591	2.20872	2.40899	2.93469
NA 51	4	1:5		0.935335	1.93733	1.36321	1.44725	1.59312	0.205049	0.346088	0.309603	0.348786	0.431481	20.698	30.2739	18.9439	33.666	36.8297	2.42222	3.35656	2.7704	4.77061	3.04	31.2271	25.237	34.1705	40.6293	42.2459	2.93338	4.63291	3.86667	4.07776	6.65653
NA 6	4	1:5		2.18	1.15738	2.9239	1.76388	3.0951	3.21295	1.83702	4.113	3.90118	3.8439	8.2153	8.36951	5.16103	0	11.8598	3.40093	4.14294	3.72613	5.92062	0	14.2701	9.4866	13.5358	12.3192	13.4574	5.29273	6.41474	6.54752	6.38625	5.80921
NA 60	4	1:5		0.0568964	1.01354	0.585087	0.816295	1.85813	0.569542	0.0128767	0.730595	0.0736823	0.38547	0.32442	0.759371	0.849386	0.443179	0.467781	0.547146	0.208803	0.303211	0.16346	0.732674	0.482729	0.216504	0.513038	1.08227	0.488944	0.749187	0.751544	0.219945	0.188095	0.0171109
NA 66	4	1:5		2.79245	2.1207	0.366707	0.952812	1.62211	0.119757	0.536639	0.119161	1.19021	1.45761	3.5551	2.91854	0	1.65079	0.38303	0.0880816	1.22391	2.16694	0.501261	0.802976	1.15166	0.639765	1.45727	0.529086	2.43656	0.822446	1.69179	0.170466	3.4793	0.573869
NA 67	4	1:5		3.08498	0.668549	4.92921	1.50599	2.47468	7.03204	4.32905	12.7631	8.92402	10.0936	5.23029	8.62615	6.89841	5.6147	7.3589	5.35921	11.3455	10.6634	8.96795	7.17009	9.98662	5.33965	10.3147	10.7496	10.6398	12.3326	9.53601	13.7555	12.1173	11.4484
NA 68	4	1:5		1.03587	0.626339	1.29165	0.734578	0.578905	1.33851	1.18401	1.71327	0.682073	1.39504	0.529586	0.692572	0.500356	0.348506	0.34091	1.16941	0.625121	0.615343	0.555886	0.652299	0.585481	0.421678	0.489882	0.465567	0.556011	0.739072	0.646205	0.754298	0.905987	1.13607
NA 80	4	1:5		0	0	0	0	0	0	0	0	0	0	0.167762	0	0.260538	0.317694	0.338049	0.279244	0.420879	0.552908	0.722605	0.40273	0.261297	0.299874	0.307614	0.454944	0.424481	0.605423	0.657487	0.597432	0.699887	0.718021
NA 82	4	1:5		1.02681	1.77136	1.14267	0.935345	1.39549	0.652327	1.27827	0.726404	0.570769	0.890227	2.04392	4.98106	2.57847	3.05546	3.13167	1.46571	1.68648	1.53956	2.1278	1.2374	2.37326	2.31002	3.20998	4.151	3.6621	1.71927	2.404	1.63765	2.68224	2.48221
NA 84	4	1:5		0	0	0	0	0	0	0	0	0	0	3.88472	6.8867	4.23281	6.68577	7.55719	0.188453	0.220252	0.209144	0.503672	0.207767	6.50417	4.30326	8.30321	8.55622	8.09165	0.224604	0.351504	0.305611	0.399636	0.545661
NA 9	4	1:5		0.064097	0	0.0439123	0	0.174412	0.0365119	0.0483799	0	0.0529867	0.0296742	0.0736993	0.0945682	0.0424565	0.104869	0.128524	0	0.0419948	0.0692904	0.104759	0.0668105	0.0864936	0.052215	0.0712665	0.103701	0.138985	0.0989892	0.0569874	0.0673082	0.067076	0.0718004
NA 90	4	1:5		171.601	71.7486	61.197	96.9438	120.244	132.567	66.0154	49.2065	103.489	101.417	0.525612	0.712479	1.14679	0.588759	1.30915	0.586092	0.604224	0.878248	0.915043	0.731692	1.58129	0	0.532551	0.410267	0.730186	0.483125	0.917352	0.473302	0.511328	0.696831
NA 92	4	1:5		0.279882	0.21174	1.90477	0	0.316462	0.226034	0.718684	0.408846	0	0.337408	2.48354	2.12492	1.50156	2.84284	1.9927	4.26379	5.10985	1.7967	4.31889	2.56874	3.13526	1.86925	3.10556	2.99256	4.22755	3.30758	4.49616	4.03069	4.2664	6.09195
NA 93	4	1:5		0.333632	0.494268	0.403255	0.43938	0.501703	0	0	0	0	0	3.55719	3.91687	1.56222	3.92458	4.03481	0.231761	0.21037	0.177135	0.287236	0.181679	6.81703	3.52035	5.66597	4.4566	5.21712	0.181842	0.311917	0.345926	0	0.503146
NA 97	4	1:5		0.159302	0.778167	0.187427	0.703113	1.13716	0.657779	0.216545	0.366339	0.571595	0.192402	7.71802	0.474839	0	0.652209	0.212186	0.422831	0.139035	0.327331	0.166216	0.307105	0.227274	0.386947	0.605281	0.20863	0.733409	0.0717146	0.628212	0.190572	0.227305	0.305892
NA 99	4	1:5		0.885835	4.48314	1.23792	1.34486	3.47121	1.46323	1.86766	2.30036	2.99687	2.03637	4.19351	2.28408	1.17331	3.04555	1.08845	3.17979	6.12958	4.44486	4.97816	2.42548	1.73876	1.3119	2.35385	1.33883	3.19563	3.7501	7.41515	1.94223	3.44259	4.36001
NA Carbohydrate 1	3	1:5		5.49633	9.69838	14.1893	5.52556	9.17231	4.77487	18.8599	26.1176	5.81959	15.1603	30.417	62.2847	22.606	43.2835	40.9212	9.23895	21.4064	14.7567	11.2596	6.00578	38.4176	22.8106	46.7562	54.5492	50.6745	12.5848	14.8439	12.6654	17.0824	18.876
NA Carbohydrate 135	3	1:5		0.984241	0.646974	2.6219	0.792153	1.58436	2.32854	1.40899	5.73606	3.01015	3.28984	2.26535	2.76113	1.99747	3.22974	2.60725	1.10902	2.23817	2.62332	1.71977	1.54506	5.21967	2.63103	7.3157	4.20365	4.99551	2.28626	2.6062	4.17443	3.17816	2.627
NA Carbohydrate 136	3	1:5		0.304098	0.259214	0.363414	0.259946	0.360937	0.25031	0.334864	0.32682	0.319288	0.256929	0.219383	0.305267	0.323218	0.412897	0.336142	0.0605409	0.0765244	0.144778	0.0492994	0	0.525901	0.313115	0.650336	0.410488	0.563248	0.0931616	0.140325	0.148862	0	0.148625
NA Carbohydrate 43	3	1:5		6.09548	8.85857	7.39223	6.33917	7.03477	3.50602	7.45147	0	6.10384	4.39112	4.49208	6.33043	0	4.88446	5.82456	5.5413	5.44619	3.16317	7.11237	4.95875	6.37158	4.61252	5.08118	4.86365	5.44104	4.49504	5.70101	4.37353	5.55613	9.43506
NA Kaempferol/Luteolin	2	1:5		2.13688	1.03006	1.76878	1.0004	2.02568	0	0	0.244213	0	0.521429	1.75341	3.06911	0.74495	2.50928	2.07483	0.541725	1.21853	0.870649	1.43875	0.961069	0.850187	1.16684	1.56164	1.28092	2.30228	0.706752	1.50828	0.768456	0.75867	1.22348
NA Lipid/FA 140	3	1:5		1.35378	1.69231	1.80838	1.14062	2.5432	1.97279	3.03731	2.14866	2.6619	4.23849	1.08868	2.48312	0.632088	2.32232	2.43903	5.91901	10.6299	2.69619	9.49042	5.70867	0.454839	1.09813	0.698875	0.8316	1.72114	5.55889	7.29124	4.82536	5.47886	10.5626
NA Lipid/FA 141	3	1:5		0.322414	0.458101	0.443056	0.253282	0.749217	0.530629	1.12481	0.555161	0.862042	1.42341	0.249242	0.638688	0.103137	0.431035	0.4219	1.68019	3.94827	0.550685	2.67723	1.5571	0.0394777	0.244482	0.149525	0.286136	0.364636	1.60307	2.06195	1.29077	1.52267	3.27838
NA Polysaccharide 142 (??6-Kestose)	3	1:5		6.7839	3.62201	8.44561	5.11192	0	26.0861	18.8569	22.3237	25.883	19.1717	8.78732	23.162	9.8398	17.9244	14.4715	5.08621	17.0003	7.42876	18.5968	6.21528	19.0821	13.1939	32.4371	24.2445	0	7.7693	14.7292	20.9282	23.7069	13.0609
NA Sugar acid 172	3	1:5		2.21558	0.411935	3.32505	1.76438	1.73218	0.880068	0.44266	1.7034	1.57297	0.838581	0.506453	0.18046	0.357723	0.502459	0.50794	0.239701	0	0.486187	0.286418	0.493997	0.412428	0.437841	0.328499	0.329175	0.523454	0.525859	0.43607	0.56355	0.339445	0.307955
NA_Carbohydrate? RI2929 mz 397, 485, 514	3	1:50		1758.71	1914.37	1713.82	1835.75	2705.86	1793.19	1874	1515.91	2377.19	1752.58	997.191	1211.67	1141.42	1387.5	1194.24	1340.03	1537.99	1562.16	1756.53	1359.08	1057.52	867.933	987.311	1270.63	1597.03	1572.08	1586.24	1534.48	1457.76	1572.69
NA_RI3181 mz 325, 117	4	1:50		6.58703	4.87046	3.70059	7.28119	13.1	4.77744	2.70027	3.27532	5.77877	4.05711	1.92619	3.84717	2.8994	3.87131	3.04741	4.83878	9.9247	6.55252	3.12832	5.57491	3.17482	4.87899	3.97147	2.10143	6.73456	2.75649	9.84697	4.72479	3.38111	4.93948
Octadecanoic acid	2	1:5		1.78811	1.61738	1.21519	1.10672	2.01796	1.44643	1.97178	1.51266	1.78005	1.63739	1.93162	1.57935	0.782207	1.96403	1.03232	0.892691	1.49257	1.59385	2.01961	1.00028	1.41669	0.816753	1.29736	1.29922	2.16098	1.56716	1.59734	1.57777	2.31203	1.79439
Pentose RI1678	2	1:5		0.181144	0.0923537	0.479835	0	0.393976	0.394638	0.277727	1.01527	0.614705	0.587946	0.507526	0.6023	0.355862	0.709886	0.552263	0.213921	0.49637	0.722139	0.352411	0.333902	0.979942	0.452987	1.54502	0.833326	1.09389	0.440969	0.697436	0.792292	0.620699	0.603954
Pentose RI1693	2	1:5		0.842424	0.49556	0.939655	0.700088	1.02968	1.16857	0.702198	0.998533	1.08042	1.01542	0.926549	1.2804	1.03219	1.53539	1.21987	0.469709	0.949147	1.02422	0.623759	0.540704	1.68946	1.14405	2.03923	1.66689	2.20199	0.651129	0.965558	1.0118	0.936058	1.27552
Phenylalanine	1	1:5		0	0.563349	0.368918	0	0.714577	0.455641	1.37642	0.690107	0	0	0.571377	3.58396	0.587805	2.59918	3.2995	1.12437	0	2.31446	7.16881	2.28146	1.18916	0.636764	0.877163	1.11332	1.11397	4.39212	1.56986	3.82472	2.13621	3.04488
Phosphoric acid	2	1:50		465.933	731.941	379.199	432.224	702.156	498.282	387.382	378.877	361.976	456.615	151.165	164.38	185.605	118.586	186.18	350.971	509.502	581.805	366.682	476.986	176.206	82.1412	285.058	290.094	252.28	627.951	545.441	574.484	469.77	591.179
Polyphenol ?dRI15 Epigallocatechin (6TMS)	2	1:5		9.04616	2.71635	13.8132	5.05811	3.57695	1.24031	2.00122	5.94809	2.92677	2.0038	1.72934	4.65102	2.15915	2.96757	3.50534	4.09602	2.39953	1.62115	2.20875	3.00683	4.77713	2.56994	8.75732	2.95643	7.16445	3.77245	2.42709	7.42877	5.50006	6.31371
Polyphenol ?dRI30 Epigallocatechin (6TMS)	2	1:5		30.9822	11.7391	18.6041	14.1294	11.5719	23.5801	9.03328	4.9833	8.98053	5.11079	4.25103	9.59632	9.0272	6.27918	10.2653	0.989428	1.43503	3.72969	0.816212	2.35739	7.83637	5.07391	8.75905	6.10646	8.40283	0.834157	0.749733	1.24096	2.23289	1.51804
Polyphenol RI 2900 ?dRI56 Catechin/Epicatechin (5TMS)	3	1:5		3.74517	1.69421	9.05526	2.31849	2.20818	0.90319	3.47563	5.11017	1.68128	1.34996	4.08368	10.7366	2.13956	2.78796	3.88172	8.53384	5.49827	2.11746	3.24023	4.68168	18.165	5.27538	45.431	8.77664	29.7773	14.1504	7.29891	45.661	14.9626	27.4621
Pyridine, 2-hydroxy-	2	1:5		24.6038	46.426	41.9483	25.7201	54.7718	26.3387	41.0469	42.9198	59.7536	48.4681	29.4926	24.7162	22.1064	33.293	21.1012	20.4819	37.4948	28.8821	17.7112	13.8423	31.4784	14.5663	26.1764	31.2289	42.4617	42.8457	18.6488	41.5477	29.0075	29.5537
Quinic acid	2	1:50		9.57417	3.20103	5.15053	5.68957	7.93	7.20249	3.26846	4.13192	6.4085	5.24314	0.984535	1.18349	1.13796	1.758	1.93785	0.924017	1.40442	1.4065	1.9065	1.69651	2.30231	1.10681	4.02641	1.21854	1.40161	1.59934	1.36339	2.06344	1.90555	1.9679
Rhamnose/Fucose Product	2	1:5		0	0	0	0	0	0.179766	0	0.350726	0.337263	0.450012	0.356787	0	0.249657	0.572988	0.462126	0.111567	0.200503	0.225752	0.196572	0	0.691148	0.43792	0.81024	0.627056	0.850372	0.289145	0.286242	0.388487	0.38336	0.229757
Serine	1	1:5		2.72881	5.98934	4.33378	1.61645	1.91446	2.2751	5.40309	4.1646	0.965596	1.73231	0.962879	1.30636	1.94249	0.191612	1.50389	0.843392	0	3.00615	0.50871	1.01698	0.902773	0.520123	0.44885	0.937656	2.4904	1.27052	5.28852	0.700399	0.79279	0.557837
Shikimic acid	2	1:50		2.4521	0.418968	0.910042	2.50852	1.45981	1.46134	0.368023	0.465271	1.79022	0.714048	0.122358	0.118064	0.312848	0.15758	0.175478	0.15767	0.0505213	0.316026	0.0781593	0.144753	0.218138	0.216762	0.0690111	0.163363	0.200905	0	0.181052	0.235865	0.211717	0.203206
Sucrose S50	1	1:50		471.851	672.242	505.259	495.218	827.864	597.88	645.481	486.633	730.586	568.882	349.746	448.046	419.394	421.614	388.649	448.635	556.816	498.545	459.856	411.786	499.929	363.629	439.948	581.71	660.183	688.183	514.958	662.811	661.397	570.082
Tetradecanoic acid	2	1:5		0.599922	0.655744	0.594405	0.26205	0.924068	0.364653	0.618116	0.512823	0.730203	0.531421	0.843762	0.881481	0.137008	0	0.794226	1.15628	1.63623	1.08651	1.66932	0.831239	0.655478	0.543039	1.41667	0.628281	1.43407	1.48876	1.58681	1.51772	1.20377	2.30432
Threonic acid	1	1:5		1.1336	0.587445	0.671845	0.736648	1.00067	0.424611	0.444126	0.762585	1.1161	0.58601	0.900154	0.641771	0.525442	0.340466	0.518766	0.331889	0.625788	0.788061	0.344173	0.339853	0.850465	0.625629	0.54746	0.593814	0.4368	0.837209	1.04091	0.464431	0.374894	0.408848
Threonine	1	1:5		1.80766	2.91058	1.39296	1.0883	2.0918	1.23	4.42443	1.34372	0.98249	1.47382	0.843178	0.638089	0.77922	0.716932	1.00737	1.69921	0.293339	2.59297	1.72358	1.37627	0.486176	1.08641	0.656397	0.597842	1.27533	2.22238	2.14652	2.39412	2.17766	1.2995
Tocopherol, alpha-	2	1:5		15.3526	16.0985	19.2285	13.709	19.6458	19.3791	24.5365	22.2053	19.6543	23.6107	56.4379	119.956	54.5653	86.5015	99.6461	106.989	144.225	62.2802	139.587	75.5314	96.8288	66.6979	109.363	87.5171	105.737	112.204	118.039	138.355	143.993	179.338
Unknown#bth-pae-001	4	1:5		4.93401	24.5573	30.1221	8.35057	23.7009	8.25446	8.41533	21.5041	19.9698	7.61532	18.0016	21.9935	29.439	21.0465	21.4275	9.35374	4.61683	14.1982	6.95727	7.26288	43.3579	16.7714	20.421	30.4723	22.7496	14.4074	20.2659	13.6957	5.92814	5.24741
Valine	1	1:5		4.45625	5.75156	2.37591	2.03991	2.1672	2.37677	5.29679	2.83538	1.15018	0.865362	1.4781	5.42124	3.64328	4.05423	2.4915	1.96165	1.1183	4.79342	1.76803	1.89661	2.36124	2.99535	1.84969	2.5412	3.45012	1.65688	2.34108	2.36942	2.27134	1.47276
?Ethanolaminephosphate	2	1:5		0.2779	0.546956	0.828518	0.436492	0.736781	0	0.39433	0.368435	0.106797	0.177582	0.568402	0.976691	0.782769	0.847991	0.867614	0.442736	0.082474	0.23245	0.761242	0	0.887212	0.706084	0.853986	1.01892	1.25578	0	0.69913	0	0.70456	0.419604
Alanine	1	1:5		2.81746	0.0659013	1.23807	0.144011	1.27477	0	4.59455	1.75989	0.149684	2.19451	0	1.46452	0.209312	0	1.86975	0.38563	1.40712	0.559752	2.29185	0.408991	2.00115	0.712744	0	1.45094	0.311639	1.07356	0.302062	1.8866	3.34364	1.51532
EITTMS_N12C_ATHR_1585.2_1135EC44	4	1:5		0.643701	0.570653	1.21396	0.365123	0.576525	0.289468	0.414574	0.716017	0.344271	0.317675	0.0166955	0.0129681	0.0516412	0	0	0.0296326	0.0458532	0.0895612	0	0.0245092	0.0295484	0.0313351	0.0390132	0.020593	0.0966654	0.0268197	0.0872651	0.0797579	0.0346455	0.0785784
Fumaric acid	1	1:5		0.452467	0	0.684805	0	0.783458	0.169329	0.379486	1.04858	0.584415	0.401582	0	0.380927	0	0.238693	0.476887	0.17543	0.508347	0.66088	0.475182	0	0.27355	0.100786	0	0.251197	0.0742861	0.424929	0	0.46261	0.453153	0.78778
Glycerol	2	1:5		20.0185	21.2132	15.7984	14.7254	27.175	15.9631	16.457	0	13.1598	16.3778	5.46345	6.22789	5.17719	3.97987	0	12.1627	21.7349	25.2576	14.2675	18.3401	6.21442	0	6.28204	0	2.12245	23.9915	20.0776	25.1987	19.808	25.6524
Hexaric acid 1	3	1:5		0	0	0.544866	0.184586	0.460054	0.17887	0	0	0	0	0.313879	0.314842	1.27202	0.509792	0.910002	0.127306	0	1.16077	0.368931	0	0.519907	0.623094	0.433223	0.680394	0.717076	0.421956	0.565581	0.383876	0	0.365724
NA 108	4	1:5		0.582128	0.480729	0.528813	0.675468	0.718181	0	0	0	0	0	0.863516	1.48448	0.781828	1.51668	1.99556	0.169626	0.232043	0.208781	0.274635	0.210096	1.17176	0.832959	1.25639	1.01537	1.27763	0	0.153503	0	0.283719	0.216059
NA 151	4	1:5		1.51827	0.707794	2.39979	0.88523	0	1.55582	2.31956	2.98958	0.854916	2.01687	0.648777	1.09383	0.976004	0.536247	0	1.18267	0	1.22964	0	0.750737	1.12277	0.571204	0.849203	1.04117	0.817412	0	1.01691	2.00497	1.44315	1.51248
NA 158 Carbohydrate	3	1:5		1.11163	0	3.13246	1.17779	1.48355	5.19039	3.51128	11.7445	5.88997	6.35988	1.27818	1.94311	1.93513	1.54676	1.76515	0	2.90968	2.92991	3.75958	0	4.24277	1.76415	5.74964	3.50236	3.16412	5.81643	4.7714	7.37221	4.82778	3.95557
NA 166 Carbohydrate	3	1:5		0.19591	0.327003	1.06088	0	0	0	0	0	0	0	3.89918	6.94907	4.35156	5.71376	6.38108	1.55223	3.31953	1.37706	2.12979	0.982453	0	4.47136	0	4.49167	6.47333	1.83329	1.99888	1.77524	2.09334	2.23282
NA 167 Carbohydrate	3	1:5		0	0	0	2.24002	0	0	0	0	1.83557	0	8.66888	19.0981	0	7.36897	14.7511	0	15.2848	0	10.7272	0	13.3758	11.5668	18.3995	17.8337	19.4973	10.2987	11.3035	14.7224	18.4562	20.2042
NA 170	4	1:5		0.157118	0	0	0	0	0	0.206059	0	0.132292	0	0.43477	0	0	0.715947	0	0.601688	0.732431	0.295074	0.969912	0.359599	0	0.412247	0.610624	0.637532	0.683279	0.605841	0.598979	0.581512	0.676729	0.878628
NA 2	4	1:5		0.310912	0.144764	0.440474	0.0378098	0.438918	0.114849	0.372696	0.517829	0.374914	0.434134	0	0.190349	0.0809287	0.102096	0.213918	0	0.30921	0.154453	0.149237	0	0.327175	0.016664	0.112769	0.317077	0.252445	0.285015	0	0.3434	0.306733	0.308801
NA 23	4	1:5		1.75137	1.02938	0.403736	0	1.02719	0	0.236839	0	0.413593	0.742766	2.94122	3.68279	0.533532	1.44697	1.12618	0	0.993966	1.28006	0.600221	0.775332	1.58976	1.03484	1.98333	1.05162	2.26828	0	1.12331	0	2.64273	0.838835
NA 38	4	1:5		4.83489	1.62699	3.17838	2.54138	3.57687	2.27123	1.44071	2.03767	2.12425	2.39371	0	1.15933	1.05776	0	1.88595	0.747626	0.701884	1.26286	1.37049	1.18961	1.15393	1.07483	1.25473	1.03558	1.34508	1.07795	1.24469	0.798769	0.915093	1.05899
NA 44	4	1:5		2.62129	3.04407	3.11569	0	3.8448	3.33386	6.83634	0	4.45846	5.01201	4.17427	5.54009	0	4.55151	4.44726	13.2907	12.308	5.62486	12.7728	6.21299	4.82177	3.64559	0	5.09294	0	9.76566	0	12.3303	10.6438	13.0806
NA 50	4	1:5		0	0	0	0	0	0	0.454611	0.240255	0	0.480608	0	1.70077	0	0.47325	0.202341	0.697108	3.66256	0.454264	0.75685	0.452577	0.596138	0.290307	0.653472	0	0.544389	0.837728	1.04604	0.961363	0.962129	1.38815
NA 72	4	1:5		4.89078	0.845207	2.99916	0	4.16676	0	0	0	0.619017	1.05628	1.46586	0	2.34612	2.76531	2.6805	0	0.712511	2.08577	1.25779	0	2.44388	1.40607	2.15729	2.97387	3.16299	1.55966	0.995589	1.51008	0.958224	1.41987
NA 77	4	1:5		0	0	0	0.129205	0	0	0	0	0	0	2.11829	4.02231	2.09634	3.84443	3.31522	0	0	0.132879	0	0.118274	2.79825	2.10063	3.33152	4.78494	4.68662	0	0.261047	0.224865	0.307981	0.51615
NA 91	4	1:5		3.05175	3.23619	9.675	3.3708	3.32946	0	0	4.37581	1.78195	0	4.90706	14.6532	8.95106	12.9682	13.9683	2.20894	0	8.29367	4.10241	5.73037	19.761	9.27655	18.6338	7.84099	13.0077	0	4.5596	7.60401	0	0
NA Carboydrate 137	3	1:5		0	2.24351	3.46319	0	3.81243	2.18223	2.78202	0	3.04886	3.36275	1.56017	2.02216	1.42221	1.43235	2.15213	1.41499	3.63993	2.88499	2.25107	1.65512	2.45011	0	1.89862	0	2.49121	3.44482	2.17642	3.76441	2.8772	3.78017
NA Lipid/FA 139	3	1:5		0.170828	0.251862	0.245792	0.175954	0.398159	0.316654	0.60525	0.317481	0.514621	0.890807	0.159655	0.335819	0	0.193978	0.223468	0.928601	2.15626	0.299201	1.47744	0.857536	0	0.136542	0.117331	0.117301	0	0.974909	1.11667	0.770703	0.955167	1.917
NA65	4	1:5		0.409057	2.79734	0.181262	0.362189	1.31003	0.516963	0.609209	0.180026	0.287684	0.274841	1.08372	1.01586	0.269251	2.06108	0.603409	0.215417	0	0.285775	0.340326	0.22087	0.443625	0.300597	0.671242	0.279511	0.836736	0	0.345709	0	0.397539	0.237672
Phytol BP	2	1:5		1.98775	2.33826	6.18372	0	2.71367	3.30016	5.17705	9.02347	3.45208	3.6665	2.60288	0	4.65527	3.79881	6.20579	7.71556	9.68748	6.55901	9.16751	9.14601	0	0	2.6125	5.12854	0	9.34748	7.72595	0	11.9234	11.2319
Polyphenol ?dRI30 Catechin/Epicatechin	2	1:5		6.32597	9.09849	10.9848	6.84581	13.5752	8.48688	13.7242	7.58553	11.8261	5.94821	3.97429	8.54708	3.44038	3.56961	7.12345	0.584321	0	0	0	0.530768	17.1829	6.06754	18.5837	12.1776	19.9005	0	0.750426	1.97385	2.25136	3.10039
Proline	1	1:5		2.86305	0.874581	5.43961	4.95931	0.617128	1.01403	1.21499	0.971432	0	0	0.528991	1.46791	1.88489	0.613522	0.334839	1.20613	0	0.278743	0.152323	1.60091	1.19565	2.41235	0.467592	0.687388	0.216851	0	0.239134	0	0.0692029	0
Putrescine	1	1:5		0	3.42473	3.16702	3.5301	0.53848	0.467306	0.790339	0.6992	0	0.809341	1.79588	5.93595	6.08041	2.26713	1.50284	0.193367	0	0.135431	0.239787	0.313902	3.82523	3.44607	4.42328	4.93183	47.4854	0	2.68261	0	1.00353	3.31829
Raffinose	1	1:50		2.99254	1.64957	9.47173	0	4.32157	1.82458	1.79241	12.2113	2.21295	7.09395	0.398069	11.0638	2.30707	1.03925	2.01161	0.456374	1.61671	2.1122	0.997756	1.56135	0.72583	1.07185	0	0.900607	0	0.476721	2.38559	0.918846	1.00022	1.1149
Ascorbic acid	2	1:5		2.41618	1.85592	0	0	2.05649	0	2.70988	4.63913	2.13948	3.37727	0	0	0	0	1.2	1.77872	2.48995	1.75413	1.33118	1.08095	2.2446	0	1.87537	1.65892	0	1.78702	2.28958	1.90891	1.74634	1.77214
Gluconic acid	1	1:5		0.14444	0	0.244501	0.18006	0.157323	0	0	0	0	0	0.43934	0.28937	0.427541	0.618919	0.349076	0	0	0	0	0	0.380319	0.40326	0.398526	0.222367	0.28556	0	0	0.0719668	0	0
Hexaric acid 2	3	1:5		3.32283	0	2.94213	1.00065	2.24868	1.29941	0.445917	1.11964	0.684128	0.709439	0	0	1.15843	0.733599	0	0.296522	0.224488	1.53887	0.778264	1.12867	0.713323	0.579582	0.688253	0	0	0.91755	0.711829	0.804203	0.414328	0.502892
NA 101 Fatty acid ?	3	1:5		0.080197	0.115529	0.113339	0.109299	0.140292	0.0641755	0.0978435	0.152822	0.126844	0.144436	0.101115	0	0	0.0816061	0.0813795	0.0890902	0.200425	0	0.147845	0.10962	0.0860615	0.0562016	0.0967189	0	0	0.132572	0.109143	0.0564167	0.0933738	0.25394
NA 125	4	1:5		2.55339	0	4.92373	2.67364	0	1.32307	3.48313	2.99346	1.41039	2.18347	11.8067	0	0	17.8271	17.4337	9.73071	16.091	6.97657	12.8854	6.3191	0	9.43372	0	21.9564	17.4822	0	10.7601	12.0378	15.9059	14.3793
NA 14 (Inositol like)	3	1:5		0	0	0	0	0	0	0	0.161554	0	0	0.292075	0.399992	0.553832	0.5128	0	0.290611	0	0	0	0.280143	0.459933	0.550759	0.675075	0.684113	0.718626	0	0.567179	0.333604	0.440878	0
NA 164 Sugar-P	3	1:5		1.20777	0	0.638069	0	0	0.94419	0.866955	0.70171	0	0.564166	0.655173	0.794604	0.536078	0	0.800538	0.580965	0.75381	0	0	0.601152	0.689539	0	0.801994	0.70288	0.863296	0	0.393947	0.701456	0.548441	0
NA 178	4	1:5		0	0	0	0	0	0	0	0	0	0	0	0.634393	0.508405	0.298826	0.431087	0	0.45321	2.30181	0	0.54782	0.375048	0.410808	0.821538	0	0.598873	0	1.52551	0	0.680218	0.667743
NA 61	4	1:5		0	0	0.118923	0	0	0	0	0	0.241391	0	1.31844	1.74706	1.03027	1.8482	2.81073	0	0	0	0	0	1.06745	0.669699	0.692635	2.62145	0.802288	0	0	0	0	0
NA 62	4	1:5		0	0.680143	0	0.215801	0	0	0	0	0	0	1.03278	1.8179	1.32173	0.11124	0.757612	0	0	0	0	0.0434251	1.0223	2.15119	2.10138	0.510288	3.24944	0	0.04201	0	0	0
NA 63	4	1:5		0.16665	0	0.100539	0	0	0	0	0	0.0291896	0	1.58938	2.42871	0.984329	2.42106	3.07656	0	0	0	0	0	2.65084	1.17074	1.39958	1.84909	1.8141	0	0	0	0	0
NA 64	4	1:5		0	0.455183	0.668583	0.245777	0	0	0	0	0	0	3.78003	5.63984	3.92628	2.15203	0.748506	0	0	0	0	0	1.69237	4.27654	4.16915	1.07679	6.05503	0	0	0	0	0
NA 69	4	1:5		0.812451	0	1.10594	0.185404	0	0.596101	0	0	0	0.734129	0.0598899	0	0.395225	0.0876735	0.196135	0.337765	0	0.220332	0.27508	0.154881	0.309777	0.093661	0	0.411255	0	0.646182	0	1.06111	0	0.400798
NA 70	4	1:5		0.415051	0	0.653731	0.0758152	0.355775	0.111688	0.765648	0.745135	0.337061	0.738486	0	0.144385	0.060785	0	0	0.0466112	0.225434	0.257006	0.239213	0.0663583	0	0	0	0	0	0.335331	0	0.228375	0.279942	0.310543
NA 74	4	1:5		0.458022	0.532157	0.442406	1.09583	0	0	0.951351	0	0	0	3.47095	8.97743	5.32176	11.6725	5.79085	0	0.775483	0	0.962191	0	6.46294	3.13783	8.1536	0	12.0107	0	0.773384	0	1.42885	0
NA 75	4	1:5		0	0	0	0	0	0	0	0	0	0	1.20639	1.32939	0.66646	1.6774	1.72808	0	0	0	0.401123	0	1.50554	0.85364	1.51636	1.40519	1.45927	0	0	0	0	0
NA 76	4	1:5		0	0	0	0	0	0	0	0	0	0	1.09516	1.1117	0.514582	1.36367	1.56387	0	0	0	0.425135	0	1.38614	0.767148	1.24567	0.632545	1.23247	0	0.250501	0	0	0.687428
NA 78	4	1:5		0	0	0	0	0	0	0	0	0	0	0.679847	0.713806	0.315128	0.950504	0.759358	0	0	0	0	0	0.685978	0.447559	0.640769	0.655046	0.795393	0	0	0	0	0
NA 79	4	1:5		0	0	0	0	0	0	0	0	0	0	1.20776	0.800283	0.488064	1.54357	1.36653	0	0	0	0	0	1.15862	0.652404	1.03498	1.1503	1.2908	0	0	0	0	0
NA 81	4	1:5		0	0.213144	0.212106	0.146286	0.243065	0	0	0	0	0	2.15396	4.55581	2.38447	3.75488	3.62744	0	0	0	0	0	2.44692	1.97581	2.75341	4.13112	4.23235	0	0	0	0	0
NA 85	4	1:5		0	0	0	0	0	0	0	0	0	0	1.55708	2.03448	1.09103	2.3226	2.37824	0	0	0	0	0	2.19999	1.53801	2.1875	3.06326	0	0	0	0	0.159405	0
NA 86	4	1:5		0	0	0	0	0	0	0	0	0	0	0.700451	1.16232	0.580851	1.24219	1.12033	0	0	0	0	0	0.856358	0.575286	0.77926	1.11054	1.09682	0	0	0	0	0
NA 87	4	1:5		0	0	0	0	0	0	0	0	0	0	1.61484	2.0943	1.23415	2.91981	3.17783	0	0	0	0	0	2.46126	0	2.07821	2.73298	3.00238	0	0.177334	0	0	0
NA 88	4	1:5		0	0.307676	0	0.311107	0	0	0	0	0	0	10.2953	18.1187	7.25779	17.8352	17.836	0	0.50723	0	0	0	15.4732	9.89726	13.6827	15.9461	20.1697	0	0	0	0	0
NA 89	4	1:5		0	0	0	0	0	2.06783	0	0	0	0	2.43801	10.1914	3.25596	6.25017	5.22889	0	0.330386	0	0	0	4.08036	3.43311	8.09745	8.69773	10.7967	0	0	0	0	0
NA 94	4	1:5		0	0	0	0	0	0	0	0	0	0	0.468232	1.14873	1.65951	1.25719	2.321	0	0	0	0.135888	0	0.365785	0.633943	0.321699	0	0.631507	0	0	0	0	0
NA Amine 52	3	1:5		0.144666	1.02359	0.26921	1.05551	1.04608	0	0	0	0	0	1.37117	3.28978	3.55435	3.76888	1.96074	0	0	0	0	0	3.28508	1.76315	3.99688	4.00386	6.3816	0	0	0	0	0
NA Amine 53	3	1:5		0	1.49138	1.3698	1.11422	0.844886	0	0	0.338527	0	0.226681	7.62022	9.28639	8.69554	13.6927	5.77422	0.762501	0	0	0.647283	1.46078	10.8872	6.70496	8.51457	12.7919	16.8043	0	1.3968	0	0.234667	0
NA Amine 54	3	1:5		0	0	0	0	0	0	0	0	0	0	0.959659	0	0.644891	1.25291	1.10642	0	0	0	0	0.0431375	1.04307	0.770385	0.718177	0	1.11847	0	0.0581753	0	0	0
NA Amine 55	3	1:5		0	3.77546	0	4.08637	4.36704	0	0.106987	0	0	0	16.0697	23.0973	0	27.8681	20.5307	0	0	0	0	0	16.1088	17.4956	22.9955	21.0746	36.1747	0	0	0	0	0
NA carbohydrate 96	3	1:5		0	0	0	0	0	0	0	0	0	0	3.997	8.15404	0	11.404	9.31554	0	0	0	0	0	7.61236	6.8049	8.99567	10.5057	10.7747	0	0	0	0	0
NA Polysaccharide 144	3	1:5		0.663963	0	1.3038	0	0	0	0.522395	0.823875	0	0	1.18907	0	1.05247	0	2.55453	2.33976	0	0	0	0.903152	1.51308	2.42961	1.81282	1.87214	1.47968	0.785158	2.94725	2.76976	1.74212	2.15587
NA Polysaccharide 145 (??Maltotriose (1MEOX) (11TMS))	3	1:5		19.9	17.1669	21.3052	14.4471	16.4136	0	0	0	0	0	15.0073	33.0145	19.4795	20.7023	31.1502	2.54535	0	0	8.21753	3.47259	23.4525	18.5133	17.3441	18.5337	23.5928	0	0	3.78997	4.34533	0
Succinic acid	1	1:5		1.71141	1.05259	1.08235	0.771627	2.69494	0.425667	1.34251	0.562677	1.55756	1.47531	0	0.800483	0.188643	0	0.629398	0.386476	0.93914	0.546965	1.18066	0.332137	0.829976	0.198314	0	0.768597	0	1.42673	0.555013	1.82967	1.5578	2.22396
Sugar alkohol RI 1968	3	1:5		2.88427	1.64686	5.77349	1.63293	2.66243	4.22741	5.43351	9.3912	4.92377	7.09209	1.14933	2.61546	2.56108	0	3.18618	0	0	0	3.4951	2.55985	0	1.8141	3.69397	2.98055	5.08466	8.01817	3.43491	10.2944	0	0
Trehalose S50	1	1:50		492.73	683.226	752.263	568.062	894.236	0.12485	0	0	0	0	392.993	440.218	427.113	506.727	436.296	0	0	0	0.112225	0	477.813	344.733	406.547	442.686	675.014	0.419651	1.21808	0	0	0.764456
Tryptophan	1	1:5		0	0.360938	0	0.305978	0.579061	0	0	0.402274	0.493714	0	0	3.06831	0.949394	2.68898	1.70567	0	0	0	2.53247	1.2747	1.12445	2.9999	1.55037	0.715422	2.25809	0	2.58575	0	0	0
ART Carbohydrate derivative 2	3	1:5		2.12224	0.322841	0	0.492054	0.579217	1.06373	0	0.616632	0.560325	0.858159	0	1.67767	0.403989	0	0.624778	0	0	0	0	0	0	0.486086	0.536257	1.31042	1.10909	0	0	0	0	0.286427
ART Gluconic acid-1,5-lactone	2	1:5		2.78017	1.52339	1.43551	1.57755	4.30622	0.656625	0.96146	0	1.58207	0	1.52843	2.01618	0	2.35482	2.3046	0	1.4388	0.828759	1.09583	0	2.10918	1.86021	0	0	0	2.26532	0	0	0	0
Glutaric acid, 2-oxo- MP	1	1:5		0.420536	0	0.0814477	0	0.127348	0	0.0214728	0	0	0	0	0.110515	0.0439906	0.117743	0.139657	0	0	0.0815305	0	0	0.039294	0	0.0556826	0	0.158493	0	0	0.124494	0	0.0557617
Hexonic acid 3	3	1:5		0.441392	0	0.676159	0.190317	0.389838	0	0	0.295762	0	0	0	0.0815895	0.357007	0.167346	0.261089	0	0	0.322754	0	0	0	0	0.151003	0.175639	0.163978	0	0.181446	0.182773	0	0
Melibiose	1	1:50		0	0	0	0	0	0	0	0	0	0	2.16838	4.11626	1.69012	0	0	2.47459	3.62114	1.53631	0	2.03392	3.3961	1.92221	0	0	2.09101	2.5056	0	3.44093	3.93807	0
NA 19	4	1:5		0.203591	0.104644	0	0	0	0.158474	0.0992102	0.128045	0	0	0.0827547	0.131529	0	0	0.13349	0.0640331	0.07849	0.116543	0	0.0431848	0	0	0.109211	0.102998	0.103398	0	0	0	0	0
NA 25	4	1:5		0.540451	0	1.17585	0	1.07594	0	0.231665	0.294727	0	0	0.49707	0.657496	0	0	0.372688	0	0.214791	0.224793	0.254125	0	0.415495	0.28336	0	0.752131	0	0.643369	0	0.215583	0.277717	0.248799
NA 26	4	1:5		3.01145	0	0.376164	0	0	0	5.14017	0.332512	0.172776	1.55416	1.70424	0.768804	0	0.908233	2.21601	0	0	0.501094	1.01547	0	1.78122	0	0	1.86311	1.42715	1.43892	0	0.972672	1.47098	0
NA 27	4	1:5		0	214.684	0	0	355.981	0	0	0.524336	0	0	680.553	1.70828	0	0	0.0922561	0	1.88023	51.9692	0	0	0.561494	0	32.1939	0	0	0	19.6727	1.42415	0.427339	0.28663
NA 71	4	1:5		1.01743	0.384762	0	0.264904	0	0	0	0	0	0	0.780783	1.84219	0	0.434629	0	0	0.551755	0.412055	0	0.22743	0.646836	0.233068	0.453042	0	0.560086	0	0.363382	0	1.63988	0
NA 73	4	1:5		1.32877	0.548582	0.0943448	0	0.359669	0	0	0	0.243951	0.735756	1.0041	1.56856	0	0.53043	0	0	0.67081	0.567351	0	0.35626	0.636927	0.268021	0.503091	0	0.683744	0	0.536807	0	2.17456	0.161128
NA Polysaccharide 56	3	1:5		1.95427	0.932978	1.22749	0	1.15034	0	1.18531	0	0	1.18418	0.66649	1.43907	0	1.08875	1.62273	0	0	0	0	0	0	0	0	0	0	0	0.638705	0	0	0
?RI? Gallic acid	3	1:5		154.084	123.532	144.903	141.057	215.736	160.149	133.949	197.312	158.027	199.045	139.655	296.799	130.866	121.186	131.16	89.2686	232.246	224.766	122.31	112.028	162.972	94.4595	153.124	135.491	219.824	118.518	146.45	173.916	108.761	119.681
ART Boric-acid	2	1:5		0.503486	1.17242	0.714609	0.647687	2.42388	0.618928	0.929153	0.483317	1.02311	1.05376	17.1616	2.07008	0	2.49327	0.502998	0.920848	0.753841	0.686889	1.0687	0	3.30016	0.413551	0.528401	0.899309	1.20535	1.0897	0.593099	0.591719	1.8299	1.74926
ART Hydroxylamine	2	1:5		17.3328	36.6926	25.725	19.6302	47.2966	14.8961	34.3979	26.8924	37.9837	26.9852	16.7799	20.052	21.9913	25.4834	17.8028	20.5936	19.7018	30.4052	18.0962	21.3192	28.079	15.4122	16.2508	30.5064	35.4578	46.3639	22.8153	32.0537	21.9148	12.3761
ART Pyroglutamic acid	2	1:5		62.5342	276.02	87.2183	78.6095	194.007	141.095	105.251	67.7525	69.5043	66.0823	80.1994	101.67	44.0909	55.9078	86.1301	113.168	0	96.2455	91.8925	107.679	59.3706	86.4194	80.9705	63.3299	83.5715	81.3103	162.046	57.6707	88.9994	92.1018
ART RI 2432 mz 217, 271, 335	4	1:5		0.730403	0.874501	0.625979	0.590999	0.854097	0.720882	0.90733	0.624458	0.640446	1.02531	0.640223	1.08746	0.833934	0.68822	0.954634	0.555986	0.96224	0.947876	0.895093	0.493961	0.847171	0.498976	0.722126	1.16308	0.812345	1.21593	0.576586	0.82682	1.08824	1.00974
ART RI_1184	4	1:5		1.16118	21.5404	2.08625	20.4471	17.3216	10.4237	1.06809	3.99559	4.74212	1.7144	7.00123	2.61419	5.25028	3.74406	0.78661	1.78759	0.075246	0.29413	0.244495	0.785014	4.18924	6.84579	6.36586	7.88428	15.0821	0.609911	1.89767	0.19254	0.932697	0.242931
ART Threonic acid-1,4-lactone	2	1:5		0.112314	0.0877292	0.046103	0.0510066	0.0465928	0.0197964	0.13012	0	0.110003	0.11999	0.0405018	0.130723	0	0.0272404	0.0432188	0.0176231	0.203838	0.417475	0.127835	0.0131641	0.0958806	0.0161205	0	0.0838151	0.0467885	0.360468	0.194986	0.170158	0.0803961	0.0978607
ART Unknown RI 1148	4	1:5		3.20865	13.6483	3.06132	6.15003	28.9899	5.1557	4.43215	3.36485	17.3772	4.75736	17.1642	9.46057	4.47864	10.5222	4.82374	5.51212	3.7533	8.34817	4.67901	3.19689	4.05008	2.95187	8.12321	5.61842	14.2398	6.34592	10.2435	4.68301	4.60658	7.24445
ART/CONT MOSYS RI 2067 mz204, 319	4	1:5		3.62425	3.7045	10.9174	3.85033	6.30055	10.2428	8.08483	54.5702	16.3473	23.9819	14.6219	27.3346	31.3584	15.9546	25.5391	7.27082	15.5472	51.6398	15.6268	17.236	25.2488	17.7962	31.3875	29.4384	24.5796	16.1269	37.6614	24.0456	34.4116	24.3877
ART/CONT Palmitic acid, Hexadecanoic acid MOSYS RI 2049	2	1:5		3.24434	3.73966	3.07208	2.94676	4.80618	3.05821	4.52653	3.2814	4.29259	4.39519	3.71138	3.9632	1.42816	3.79045	3.0988	3.40535	5.26432	3.60227	4.66077	3.43847	2.72185	2.26788	3.0109	3.851	4.27839	4.68539	4.02368	4.21022	5.46686	7.36052
**MSI levels according to Metabolomics Standard Initiative (MSI) (Goodacre et al., 2007; Sumner et al., 2007)
Level 1		Identified metabolites (mass spectra and retention index compared to reference compounds anaylzed under same conditions)
Level 2		Putatively annotated compounds (EI mass spectra and retention index compared to spectral library (gmd, in house library))
Level 3		Putatively characterised compound classes (spectral similarity to known compounds/mass fragments, but no matching RT/RI)
Level 4		Unknown compounds (not annotated due to low spectral matches and/or low RI matches)
abbreviations:
NA		not annotated
RT		retention time
AC		Ardisia crenata
PP		Psychotria punctata

## Sheet: Data GC-MS Psychotria
Supplementary table of annotations of GC-MS analytes
Metabolites were analysed as their (methoxime)-trimethylsilyl [(MeOx) (TMS)] derivatives. For analytes with more than one stable derivative, their peak areas were summed. Given are the names of annotated metabolites. Not annotated analytes (NA) are numbered.
All peak areas are normalized to extract weight of correspondant sample. Peak areas of S5-runs were normalized to peak area of PE (pentaerythritol), S50-runs were normalized to PGP (phenyl-β-D-glucopyranoside).
Compounds having too many missing values were excluded from data set. So, only compounds which were detected in at least 4 out of 5 replicates of at least one condition (within one species) were considered for further data validation.
			Sample name	PKJN1_S5_1_B2	PKJN2_B4_S5_1	PKJN03_S5_1_B1	PKJN4_S5_1_B2	PKJN5-S5_1_B3	PKJI6_S5_1_B2	PKJI7-S5_1_B3	PKJI8_S5_1_B1	PKJI9_B4_S5_1	PKJI10_S5_1_B2	PKAN11_S5_1_B2	PKAN12_B4_S5_1	PKAN13_S5_1_B1	PKAN14-S5_1_B3	PKAN15_S5_1_B2	PKAI16_S5_1_B2	PKAI17-S5_1_B3	PKAI18_B4_S5_1	PKAI19_S5_1_B1	PKAI20_B4_S5_1
			Sample Number	1	2	3	4	5	6	7	8	9	10	11	12	13	14	15	16	17	18	19	20
			Condition	Pp Stage I nodulated	Pp Stage I nodulated	Pp Stage I nodulated	Pp Stage I nodulated	Pp Stage I nodulated	Pp Stage I lamina	Pp Stage I lamina	Pp Stage I lamina	Pp Stage I lamina	Pp Stage I lamina	Pp Stage II nod	Pp Stage II nod	Pp Stage II nod	Pp Stage II nod	Pp Stage II nod	Pp Stage II lamina	Pp Stage II lamina	Pp Stage II lamina	Pp Stage II lamina	Pp Stage II lamina
			Condition abbr.	Pp SI nod	Pp SI nod	Pp SI nod	Pp SI nod	Pp SI nod	Pp SI lam	Pp SI lam	Pp SI lam	Pp SI lam	Pp SI lam	Pp SII nod	Pp SII nod	Pp SII nod	Pp SII nod	Pp SII nod	Pp SII lam	Pp SII lam	Pp SII lam	Pp SII lam	Pp SII lam
analyte name	MSI level**	split rate of injection used for quantification
Phenylalanine	1	1:5			14.4429	8.32971	11.1215	10.8975	17.015	2.07312	1.6897	3.05387	3.23149	3.94512	15.5293	11.6941	12.1054	11.4979	8.05837	6.04102	6.4859	5.07949	2.99831	5.6278
Dehydroascorbic acid dimer	2	1:5		15.3166	7.49319	8.63111	9.5108	9.02609	21.1666	12.107	13.3871	9.45542	14.3928	7.49678	7.43521	5.79338	3.44947	6.61887	9.04701	10.9975	8.11129	5.56023	13.3477
EITTMS_N12C_ATHR_1585.2_1135EC44	4	1:5		0	0	0.05698	0	0	0	0.180722	0.184593	0.0921037	0.14184	0	0	0	0	0	0.0928793	0.17499	0	0	0.103782
Glycolic acid	2	1:5		2.60431	4.20439	5.95132	6.94426	10.3189	4.09342	6.93308	10.4821	6.07644	9.31054	1.56066	2.07064	2.17386	3.17479	2.91576	2.81988	12.7173	1.92937	3.61025	4.80539
Hexonic acid 1	3	1:5		0.306338	0.172584	0.197403	0.223699	0.230421	0.475021	0.188251	0.326962	0.233626	0.262034	0	0	0	0	0	0	0	0	0	0
Hexonic acid 2	3	1:5		4.74294	3.1625	3.27767	2.96035	2.44784	3.30576	0.985571	1.62909	1.29736	1.02172	1.28086	2.07747	1.65947	1.05066	1.02222	0.547072	1.51321	0.80619	0.459271	0.277354
Inositol-2-phosphate, myo-	2	1:5		0.282931	0.344015	1.46257	0.320345	0.725352	0	0.178558	0.551976	0	0.337016	2.66392	1.26967	3.20977	1.6834	1.47212	1.39663	0.850241	0.54763	0	0.560006
NA Carbohydrate 1	3	1:5		1.24812	1.42792	2.7598	2.04104	0	3.09622	1.77427	3.16636	2.55267	2.71787	7.27152	10.7514	10.7947	6.32948	4.43768	16.2685	12.2299	4.30097	8.78501	5.56276
NA1	4	1:5		0	0.916031	0	0.296442	3.39044	0.0649004	3.02335	1.64181	0.459782	0.175525	0	0.763814	0.413784	3.73839	0	0	8.62271	0.509668	0	0.62384
NA 2	4	1:5		0.430567	0.379563	0.517501	0.379887	0.323865	0.467037	0.461013	0.681528	0.301694	0.62823	0.309736	0.294404	0.179621	0.117677	0.121357	0.14115	0.390622	0.241528	0.285187	0.568762
NA 3	4	1:5		0	0.152425	0.0556294	0	0	0	0.196938	0.267774	0.164504	0.210978	0	0	0	0	0	0	0	0.0634764	0	0.169268
NA 5	4	1:5		0.639857	0.738106	0.659648	0.338277	0.35163	0	0	0	0	0	0.211355	0.348261	0.233419	0.166592	0.226565	0	0	0	0	0
NA 6	4	1:5		6.41763	5.36852	0	0	3.18976	0	7.52395	0.877022	0	0	1.69841	1.97963	0	1.19263	1.47601	2.13851	3.1568	2.31605	0	1.767
NA 7 Carbohydrate	3	1:5		0.582119	3.42431	0.067612	1.65353	0	0	1.05208	0	0	1.29153	0	0	0	0	0	0	0	0	0	0
NA 9	4	1:5		0.0327833	0.0810092	0.064521	0.126311	1.5792	0.0694898	0.0312674	0.0967756	0.0473357	0.0217056	0.0810253	0	0	0	0	0.0590083	0	0.0276912	0.0810941	0.0188671
NA 17Carbohydrate	3	1:5		0	0.37647	1.08905	0.5238	0.556056	1.35266	1.1897	3.45077	1.92967	1.52653	11.3295	9.81527	11.2525	6.22953	7.5259	28.1957	43.9896	21.4592	23.0846	19.5724
NA 18	4	1:5		5.07393	3.75682	0	4.11215	3.16086	2.8416	2.22628	2.44806	1.29082	1.22523	1.24488	2.73851	2.09929	0.634924	0	0.446156	0	0.505864	0	0.814027
NA 19	4	1:5		0	0	0.418782	0.205393	0.215718	0.364278	0.132869	0.447345	0	0.13993	0.280736	0	0.324124	0.146624	0	0.311743	0.282157	0	0	0.174294
NA 25	4	1:5		0.587782	0.956101	3.28222	1.46184	4.91288	0	0.22897	0.893827	0	0.452491	2.9325	2.40216	3.58158	2.7246	3.49636	0	0.662973	0.306583	0	0.379282
NA 26	4	1:5		0	0	0	0	0.232635	0	0	0	0	0	0	0	0	0.204503	0	0.224344	0.0597963	0.0540317	0	0.188885
NA 29	4	1:5		0.288429	0.355474	0.876469	0.496279	0.44724	0.455721	0.584334	1.21041	1.00623	0.582721	0.677848	0.784697	0.605339	0.707645	0.547835	1.31721	2.91889	1.07813	1.31147	1.25073
NA 39	4	1:5		1.05797	0.280138	0.482636	0.546345	0.445139	0.772498	0.316988	0.456482	0	0.240872	0	0	0	0	0	0	0	0	0	0
NA 41	4	1:5		0.159938	0.139476	0.325317	0	0	0.326828	0.127807	0.151459	0.0861412	0.0768912	0	0.0407404	0	0	0	0.232822	0	0.113145	0.308109	0.0278932
Pentose RI1678	2	1:5		1.30557	0.915867	0.733137	0.837383	0.453107	1.70246	1.21822	0.87699	0.694729	0.558923	0.487102	0.791356	0.294905	0.547208	0	0.587006	1.43873	0.413078	0.851683	0.505979
Pentose RI1693	2	1:5		0.126957	0.107308	0	0.0815516	0	0.0517842	0.119018	0.0924529	0.0445342	0.0571884	0	0	0	0.050677	0.1579	0.0640776	0	0.133677	0	0
NA 42	4	1:5		2.72927	2.86031	8.53968	0	3.60525	4.42574	0	0	0	6.7747	9.60306	9.63489	7.82172	7.55872	8.06411	21.0976	28.338	13.6534	22.3013	18.9392
NA Carbohydrate 43	3	1:5		1.24125	0	0	0	0	0	0	4.04923	0	1.216	3.50184	4.30907	2.60882	1.65098	1.81063	4.61738	5.2699	2.29998	5.40879	5.12015
NA 45	4	1:5		28.8436	18.7964	15.1757	16.7093	9.53157	30.0867	16.6625	31.9974	14.7119	17.9471	8.9431	19.8562	3.68737	6.09454	7.54862	10.3345	24.2986	6.60157	12.1181	14.4179
NA 46	4	1:5		0	0	0	0	0	0.0916325	0	0.206816	0	0	0.266612	0.26319	0.342451	0.168918	0.188688	0.325838	0.394049	0.234712	0.302103	0.257802
NA 47	4	1:5		11.5152	8.34602	18.2895	13.2406	9.31437	0	13.9575	23.2002	14.438	13.2029	32.1724	31.7942	30.2719	17.1293	18.4106	41.0528	53.9353	23.3657	39.747	21.3544
NA 48	4	1:5		0.988619	0	0.527023	0	0	0.962563	0	0.945008	0	0.7965	0.33448	0	0	0	0	0.437935	0.378557	0.305559	0.148971	0.54743
Ethanolamine	2	1:5		7.90709	3.91506	11.3112	7.55675	5.62669	2.26534	2.32265	1.20903	1.14934	1.11393	6.47853	6.0495	8.49455	5.83657	5.2632	2.84802	3.01097	2.61229	2.01296	1.3677
NA 63	4	1:5		0	0	0.279506	0.225632	0.60106	0	0	0	0	0	1.30053	0.868958	1.23054	1.31891	1.17201	0	0	0	0	0
NA 64	4	1:5		0	1.03589	1.27847	1.20253	2.42368	0	0	0	0	0	7.96844	7.07281	8.3202	7.18393	7.06289	0	0.183376	0	0	0
NA 66	4	1:5		0.983758	2.39285	8.82843	1.10418	1.99396	1.08212	2.31812	2.83966	0.231071	0.832984	1.20544	2.30698	5.74095	1.21939	0.960711	0.860506	2.9247	0.229883	7.12604	2.0426
NA 67	4	1:5		15.7852	11.8571	10.7998	11.5897	6.13296	21.1524	14.3208	14.4661	13.18	9.25567	3.79016	4.97119	1.35455	2.01294	2.04921	7.28128	10.4246	3.68759	9.51034	4.68114
NA 68	4	1:5		0	0	0.729633	0.201135	0.258991	0	0	1.04038	0	0.516599	0.418105	0.310935	0.383851	0.213683	0.216277	0.573945	0.451611	0.626224	0.49774	1.00318
NA 69	4	1:5		0.26455	0	0.503261	0.278148	0.224313	0	0	0.603605	0.430814	0.548616	0.258992	0	0.264852	0	0	0.283907	0.313078	0.242227	0	0.409875
NA 73	4	1:5		0.350225	1.00433	6.04645	0	0.72062	0	0.52944	1.43235	0	0.269979	0.983916	2.14836	5.28039	1.19269	1.33371	0	0	0	2.94181	0.763943
NA 78	4	1:5		0	0	0	0	0	0	0	0	0	0	0.848646	0.773744	0.767785	0.411255	0.618229	0.224488	0.544213	0.351858	0	0.378615
NA 80	4	1:5		0	0	0	0	0	0	0	0	0	0	0.422227	0.375306	0.459217	0.30422	0.548264	0.597083	0.862796	0.352665	0.891368	0.744795
NA 88	4	1:5		0	0.655037	0	0	0	0	0	0	0	0	1.46057	0	0	0.687565	1.36545	2.41598	3.41086	1.46716	2.86532	0
NA 97	4	1:5		0	0.308468	0	0.0841861	0.28748	0	0.598107	0.302263	0.0804971	0	0	0.219208	0	0.116818	0	0.156029	0.359183	0.196517	0.218602	0
Unknown#bth-pae-001	4	1:5		9.74112	8.78934	6.39819	8.51078	14.615	15.2645	21.418	6.39963	4.75834	3.93388	4.38863	4.17343	6.49082	13.5975	4.9568	3.76944	24.5649	3.44337	3.66257	6.58054
?RI? Gallic acid	3	1:5		103.493	140.454	120.767	2.4723	16.0924	142.685	174.542	166.653	99.8794	43.6813	36.7312	84.3522	16.8446	2.92957	29.1745	91.3845	4.254	47.2302	103.296	49.5081
Dodecanoic acid	2	1:5		0.0602317	0.13333	0	0	0.184946	0	0.219687	0.160088	0.140552	0	0	0.357724	0	0	0	0.0471409	0.256664	0.0481658	0	0.0899698
NA 99	4	1:5		9.16705	5.77869	18.5272	11.6081	16.9648	9.02715	9.92366	14.8152	7.78848	10.1999	5.64752	6.11629	7.95256	10.1312	5.98888	4.54408	16.7915	3.69609	5.63897	7.23708
NA 100	4	1:5		0	0.563509	0.77484	0	0.53324	0	0.545741	1.27092	0.670134	0.753792	1.83899	1.88039	1.55266	1.5247	1.77892	3.37179	3.74854	1.74779	2.97664	2.72324
NA 101 Fatty acid ?	3	1:5		0.545004	0.325597	0.14791	0	0.223207	0.392854	0.192418	0.410284	0.158041	0.186118	0.0979164	0.264592	0	0.103238	0	0	0.147863	0	0	0.174029
NA 102	4	1:5		0.678388	0	1.20806	0.851336	0	0	0.828123	0	0	1.06653	0	0	0	0	0	10.4945	14.5353	6.98712	0	6.52502
NA 103	4	1:5		3.56506	0	5.2563	3.07328	3.32593	2.96609	1.85978	0	0	2.55144	11.8966	0	12.5215	7.06383	9.00905	8.12238	10.9499	0	8.30707	0
NA 104	4	1:5		5.45646	1.25723	1.38942	1.67949	0.783104	6.2977	1.27595	1.86372	1.47335	0.909687	0	0	0.279706	0.240166	0.235664	0.313622	0.300922	0	0.285259	0
NA 105	4	1:5		0.367733	0	0.797358	0.489517	0.477565	0.609744	0.465938	1.20986	0.869185	0.704145	5.65636	5.24494	6.68882	3.39725	4.82535	7.9649	11.9396	5.74781	7.36722	4.05523
NA 106	4	1:5		0.360607	0.357677	0.908594	0.477283	0.532419	0.497853	0.409387	0.98405	0.494964	0.594894	1.26141	1.18343	1.34936	0.878904	0	1.01038	1.45796	0.622762	0	0
NA 107	4	1:5		6.01283	0	0	0	0	5.26185	2.19493	4.03811	2.70775	2.54735	13.9414	0	6.90406	0	6.19806	6.20567	8.30895	5.11557	6.87703	4.21665
NA 112	4	1:5		0	0.464248	0	0	0.585825	0	0	0	0	0	1.08837	1.66005	1.79025	2.3286	0.532208	1.14867	3.64142	1.76372	1.29086	1.30377
NA 114 Carbohydrate	3	1:5		1.08803	1.1803	1.23369	1.2068	1.19461	1.97533	2.11345	2.04232	1.53142	2.52163	0.723508	1.12452	0.664655	0.429071	1.74084	1.26346	1.79648	1.09099	1.09263	4.53105
NA 116	4	1:5		4.82568	3.88837	2.55725	2.91137	1.83985	6.65357	4.41045	5.73833	3.75715	5.05454	2.39858	1.92312	1.67393	0.925375	2.06524	3.35011	2.89644	2.68183	2.80166	3.77946
NA 118	4	1:5		0	0	0	0	0	0	0	0	0	0	0.527941	0.54932	0	0.27724	0.418333	0.580522	0.973128	0.32464	0.635387	0.444956
NA 121	4	1:5		0	0	0	0	0	0	0	0	0	0	3.50743	4.12425	3.49867	2.74539	0	0	0	0	0	0.67259
NA 125	4	1:5		1.36666	0	3.09817	2.13434	0	2.43843	0	4.98415	3.00927	0	9.82588	10.3957	10.774	6.04902	6.37972	14.1203	22.1624	8.65381	16.1632	9.396
NA 127	4	1:5		1.46416	1.14593	3.02768	1.44415	1.5424	0	0	7.62889	3.23086	4.07507	91.8854	97.7514	71.6763	20.9089	46.5283	121.407	102.653	86.3746	155.653	46.7781
NA 129	4	1:5		0	0	0	0	0	0.343801	0	0.477185	0	0.192233	1.61698	1.16955	1.25167	0.746517	0.977081	1.57988	2.18951	1.08793	1.68487	1.03578
NA 130	4	1:5		0	0	0	0	0	0	0	0	0	0	1.03751	0.410851	0.405772	0.17664	0.192237	1.97304	1.27842	0.283263	0.595943	0.486831
NA 132	4	1:5		1.29913	0.761633	0.318508	0.565002	0.625276	2.55475	0	0.874019	0.977154	0.629731	0	0	0	0	0	0	0	0	0	0.812369
NA 133	4	1:5		0.670625	0.495461	0.834936	0.785078	0.726173	1.07095	0	0.819546	0	0.815483	0	0	0	1.20593	0	1.66705	2.55377	0	2.28293	0
Tetradecanoic acid	2	1:5		0	0.946915	1.23386	0.664886	1.08435	0.907652	0.804718	1.15753	0.601763	0.384722	3.49737	4.84478	3.37074	2.33113	2.06392	3.73937	6.76584	2.58212	3.26711	2.11907
?Ethanolaminephosphate	2	1:5		1.3619	1.10652	3.48647	2.54286	3.27018	0	0	0	0	0.331469	8.14885	7.33088	8.29471	4.32397	4.98294	0.567156	0.554285	0	0	0
3-trans-Caffeoylquinic acid	2	1:5		0.281775	0	1.02048	0.410347	1.96965	0.39251	0.368679	1.90305	0.796592	0.776034	16.1841	12.5436	18.4672	5.34584	6.24391	22.6043	29.567	18.9887	21.8287	8.15507
ART RI_1184	4	1:5		40.8098	30.7389	34.3316	44.0305	45.9014	44.6846	73.1382	32.1928	36.0193	35.7745	32.0147	28.6444	26.1689	34.8757	28.9233	25.2347	66.0577	30.7918	35.3262	48.9442
ART? Urea	3	1:5		3.39442	0.509544	2.20568	0.534858	0	1.00369	0.149899	0.506354	0.165452	0.391165	0	3.95517	0	0	4.96711	0	0	0	0	0
Ascorbic acid	2	1:5		0	2.0583	2.40267	1.61226	1.04994	9.81208	4.54859	4.08041	0	1.79455	0.812419	1.05384	0.76153	0	0	0	0	0	1.41097	1.62763
Butanoic acid, 4-amino-	2	1:5		25.3753	11.7651	20.3488	18.7071	8.86032	29.6713	12.8444	10.5701	14.6896	12.1825	10.2494	8.932	11.0837	7.09005	6.0303	9.28042	13.6022	11.1012	4.45415	5.72365
Campesterol	2	1:5		5.86824	3.8416	6.96273	4.83337	3.89259	5.95832	2.91296	5.02376	4.42148	2.70436	6.93779	6.02572	8.43035	4.65342	3.79751	7.79626	8.42632	3.73246	6.36977	4.80462
Erythronic acid	2	1:5		1.15954	1.42011	2.55516	1.44675	2.21698	2.06513	2.3303	2.72027	2.24327	2.98913	2.02163	2.73313	1.51044	1.818	1.76892	3.53122	8.54084	2.65721	3.1484	4.37236
Glucopyranose [-H20]	2	1:5		0.86564	0.57307	0.152806	0.22527	0.365899	1.21857	0.666229	0.394502	0.3763	0.192983	0.437529	0.436465	0.192381	0.206721	0.27678	0.437841	0.622128	0.281446	0.396208	0.385287
Glutaric acid, 2-oxo-	1	1:5		1.64631	1.62998	2.51077	2.45607	3.11356	1.84038	3.27331	2.095	2.46897	3.33309	1.22298	1.13398	0.854454	1.33117	1.0349	3.38971	5.69203	0.807727	1.91221	3.36833
Glyceric acid	2	1:5		31.494	55.4991	43.1852	37.7767	37.2244	49.1225	70.4873	58.9151	39.7577	42.0196	23.6947	0	27.1858	19.655	27.2068	47.4917	72.5264	53.2866	35.4181	77.9261
Glycerol-3-phosphate	2	1:5		1.92037	2.03295	7.8487	1.92216	5.83846	0.711268	0	2.38477	0.646709	1.49067	14.8119	10.6746	13.7439	8.5533	10.3038	2.44953	1.66285	1.17513	0.623808	2.12409
Maleic acid	2	1:5		119.653	130.077	58.2839	115.395	74.7472	141.333	502.324	105.618	152.166	75.119	15.5471	33.8102	17.1705	31.1435	31.9704	20.1757	119.893	36.304	33.1689	59.428
Malic acid, 2-methyl-	2	1:5		0.397061	0.396856	0.309636	0.172519	0.232087	0.623817	0.631732	0.58188	0.319577	0.288614	0.208724	0.291439	0.257952	0.158421	0.157743	0.483483	1.08983	0.575841	0.428037	0.615125
Malonic acid	2	1:5		217.758	284.193	626.313	360.78	303.602	676.376	316.199	759.292	449.663	610.614	525.858	596.886	502.01	127.279	493.106	883.501	489.998	572.65	852.137	532.893
NA Ascorbic acid like 134	3	1:5		154.483	118.548	225.419	176.274	146.379	22.1488	10.0963	27.7287	35.7325	16.4094	259.583	253.67	193.94	150.752	208.166	71.4992	103.82	71.6095	85.7836	41.7827
NA Carbohydrate 135	3	1:5		7.9035	4.63667	5.54899	5.28307	2.38176	10.988	5.89931	5.67823	4.88412	3.45812	2.59394	4.22338	2.08055	2.0807	1.3571	3.14236	5.9718	2.07882	3.52132	2.45187
NA Carbohydrate 136	3	1:5		1.03494	0.754064	0.94993	0.911375	0.685298	0.968652	0.572414	0.667055	0.650259	0.368997	0.600676	0.871762	0.708799	0.556419	0.654568	0.711647	0.881995	0.872255	0.517006	0.346951
NA Carboydrate 137	3	1:5		8.13327	8.85814	11.8719	8.30545	8.50823	12.2873	0	17.3441	10.8953	11.4154	0	6.98481	0	0	0	10.3312	0	7.7853	0	0
NA Disaccharide 138 Trehalose like	3	1:5		670.684	310.009	415.071	620.559	300.16	612.334	170.509	330.5	465.962	185.549	394.849	369.375	371.995	221.345	265.943	258.835	198.419	153.295	275.897	145.982
NA Lipid/FA 139	3	1:5		2.28678	1.34365	1.64563	1.47884	1.47565	2.9675	1.51146	2.49132	1.97901	1.43775	0.86545	1.02113	0.676452	0.567908	0.902974	0.985476	1.36284	0.516422	1.11304	1.07264
NA Lipid/FA 140	3	1:5		12.9684	8.47111	10.225	7.91798	7.3479	17.6154	9.14045	14.8737	11.3204	8.59925	5.16133	6.54391	3.68172	3.59119	5.69916	6.03905	7.31575	3.37279	7.22583	6.61538
NA Lipid/FA 141	3	1:5		4.02436	2.27	3.11346	2.37497	2.61726	5.21704	2.59071	4.60923	3.46615	2.63217	1.41201	1.79306	1.20651	1.19255	1.60002	1.76097	2.19126	0.939189	1.88589	1.88119
NA Polysaccharide 142 (??6-Kestose)	3	1:5		0	0	30.0688	8.57937	12.773	0	0	43.0862	12.3856	20.6519	0	20.9934	0	0	10.6413	46.751	0	24.3346	46.8756	41.4298
NA Polysaccharide 144	3	1:5		1.00752	0	2.38656	0.516654	1.34264	1.60134	0	2.09366	0	2.6296	1.37694	0	1.17562	0.438855	1.22486	0.954868	1.29863	0	0	0
NA Polysaccharide 145 (??Maltotriose (1MEOX) (11TMS))	3	1:5		100.289	80.4935	151.272	90.5846	102.464	0	0	0	0	0	187.358	142.824	252.856	121.534	141.628	0	0	0.714212	0	0
NA 146	4	1:5		2.63073	2.63772	0.82629	2.20175	0.885378	1.97381	2.06539	1.43238	3.08667	1.37582	0	0	0	0	0	0	0	0	0	0
NA 147	4	1:5		0.687047	0.578998	0.4782	0.640463	0.338738	1.04395	0.787197	0.767821	0.97488	0.601521	0.0726897	0.0691644	0	0	0	0.0408806	0.263381	0.132609	0.0597672	0.106605
NA 148	4	1:5		1.49712	0.644094	0.557057	0.985344	0.476068	0.871408	0.517563	0.425332	0.435253	0.881642	0.312772	0.316367	0.164795	0.0556744	0.322456	0.15694	0.0538758	0	0	0.21803
NA 149	4	1:5		3.32356	1.2604	1.37569	2.24246	1.17824	1.95505	1.38167	0.889354	1.07224	2.00954	0.699333	0.520026	0.356964	0.211388	0.602116	0.236198	0.323265	0.194654	0	0.312153
NA 150	4	1:5		0.471387	0.19724	0.119396	0.321295	0	0.293743	0.138103	0	0.165764	0.226099	0	0	0	0	0	0	0	0	0	0
NA 151	4	1:5		1.81943	1.17745	1.13796	0.943441	0.618782	2.44409	1.13206	2.07851	1.23782	1.36869	0.980317	1.51054	0.890038	0.44543	0.809125	0	1.09574	0.794887	0.867922	1.21414
NA 152	4	1:5		7.24505	3.07624	2.91551	3.39501	0.551107	9.10412	2.72258	2.63049	3.38678	1.74307	0.607279	0.562258	0	0	0	0.596989	0.514628	0.311847	0.356922	0.305157
NA 153 Carbohydrate	3	1:5		286.729	90.0265	0	135.814	60.6496	486.398	107.09	78.194	143.379	79.9462	0	0	0	31.765	0	16.4005	46.4417	22.9505	17.1033	21.6149
NA 154	4	1:5		104.356	61.8856	159.418	107.297	98.4545	22.6454	5.32796	10.0128	16.9439	6.91545	112.723	129.982	127.254	92.9689	111.371	4.89445	11.233	8.88219	7.97191	2.7784
NA 155 Carbohydrate	3	1:5		10.3096	7.40262	15.617	11.8532	8.95663	15.357	11.1214	16.5526	11.3337	10.6232	5.61154	5.88778	0	3.83451	4.87061	0	10.8817	0	0	9.36636
NA 156	4	1:5		65.222	54.3482	89.3865	91.9723	83.5665	17.4389	9.74555	22.6352	28.8195	13.941	148.09	160.223	136.158	102.36	164.974	84.496	119.914	79.4835	95.3586	50.8843
NA 157 Carbohydrate	3	1:5		1.51869	1.392	3.5232	2.19137	1.77018	2.32476	1.8422	4.3215	2.75956	3.02551	4.61421	5.19649	3.82545	3.29818	3.72348	10.5398	13.3578	7.21866	10.6502	9.20262
NA 158 Carbohydrate	3	1:5		5.02598	0	4.42679	3.23836	2.28425	5.67963	3.90857	4.17319	0	2.65144	1.73949	0	1.42917	1.18782	1.56671	1.11251	1.45733	0	0	1.34494
NA 159 Carbohydrate	3	1:5		9.80094	7.53638	9.51086	6.92043	4.9504	9.12339	1.46232	6.38017	3.55228	4.04798	3.90586	4.62301	2.93981	3.04293	3.45265	2.18404	2.91529	1.45008	2.09459	2.11652
NA 160 Carbohydrate	3	1:5		0.873851	0.572133	0.804563	0.641413	0.466796	1.06888	0.83161	1.2359	0.759917	0.877761	0	0	0	0	0	0.444465	0.808976	0.354668	0.719177	0.709006
NA 161 Carbohydrate	3	1:5		0.697925	0.501319	0.813463	0.667736	0.515929	1.07285	0.729056	1.18795	0.774531	0.935553	0	0.425221	0.254391	0.194719	0.40722	0.389826	0.555054	0.347402	0.611557	0.651056
NA 162	4	1:5		2.24143	1.24514	0	0	0	2.13446	0	0.801974	1.79477	0.66173	0	0	0	0	0	0	0	0	0	0
NA 163 fatty acid	3	1:5		34.7472	24.8243	27.002	22.8304	20.0403	30.9312	17.1548	29.5768	15.7028	17.033	59.1184	63.3046	50.3441	40.555	58.7417	52.9673	88.8804	38.5509	48.831	41.6163
NA 164 Sugar-P	3	1:5		0.868802	1.46583	2.76119	0.962572	1.49713	1.54451	1.08024	3.19358	1.07014	1.25972	1.99414	1.96322	1.87012	1.04117	1.85354	2.20097	1.83918	1.15364	1.54261	1.25185
NA 165	4	1:5		12.5464	8.35767	18.7518	15.4187	11.0655	20.7847	12.2167	23.1083	17.5903	13.2976	111.561	101.071	109.589	61.9568	68.4839	118.898	149.473	77.9195	114.966	56.0308
NA 166 Carbohydrate	3	1:5		0	0	1.69081	0	1.02886	2.28444	1.49732	2.81547	1.64772	1.5997	5.11846	5.60862	5.06985	2.58615	2.71552	8.09339	10.5086	4.19867	6.77935	4.23024
NA 167 Carbohydrate	3	1:5		10.4555	5.66567	19.6751	11.6714	0	8.72028	0	5.77689	5.55818	3.43758	28.8212	28.9631	0	15.14	0	0	11.1977	4.22708	10.2287	6.25985
NA 168	4	1:5		14.2758	5.6119	9.47257	7.73719	7.86236	16.7515	7.03677	15.2824	7.49622	8.73715	0	0	0	0	0	4.13652	0	0	0	3.32397
NA 169	4	1:5		24.3923	11.6518	3.53246	20.3228	14.9725	28.6195	19.3792	8.69856	15.5234	12.9079	0.936089	1.52036	0.801833	1.6311	1.34676	5.26156	14.2342	3.52648	16.8343	12.3122
NA 170	4	1:5		3.04804	2.20181	4.39046	4.12927	3.11016	5.66131	3.83112	6.90231	5.06614	4.87783	3.32768	4.04963	3.74065	2.90817	2.63644	0	6.79836	3.56913	6.815	4.76072
NA 171	4	1:5		17.16	7.70898	30.29	16.6378	19.8605	0	0	0	0	0	83.1478	57.452	96.0217	50.7306	52.2777	0	0	0	0	0
NA Sugar acid 172	3	1:5		6.35199	8.0922	10.843	8.90439	8.97558	3.96206	3.80861	6.24001	5.27874	3.81549	7.42021	9.48812	5.98754	4.1682	7.30238	8.22369	12.9448	7.93146	7.05008	6.46236
NA Sugar acid 173	3	1:5		0.549841	0.457781	0.381345	0.339634	0.329804	0.771004	0.401128	0.518462	0.443458	0.363285	0	0.212438	0.212006	0.11941	0	0.293609	0.633004	0.261712	0.250676	0.23184
NA Sugar acid 174	3	1:5		0	2.48394	3.41665	0	2.44857	0	3.58814	0	0	3.31508	1.93608	0	1.51016	1.28822	2.01361	0	5.87608	0	3.62053	3.42314
NA Sugar alcohol 175	3	1:5		156.674	76.8342	118.648	106.113	68.4831	127.439	30.3316	51.7936	55.3638	25.2475	75.1759	75.4472	80.8594	60.4667	79.3688	21.5487	34.226	26.1362	28.4299	11.9391
NA_Carbohydrate 177	3	1:5		11.7227	11.1451	55.5112	26.8344	32.1378	0	0	0	0	1.33155	84.3146	88.1127	95.4849	44.184	103.088	0	0	0	0	0
NA 178	4	1:5		4.19227	1.27837	0	0.672258	0	7.84054	2.26191	2.19941	0.389982	0.427888	0	0	0	0.199821	0	0	0.495604	0	0.405807	0
NA 176	4	1:5		96.7525	96.4948	110.552	103.557	85.0905	157.138	122.896	142.608	131.574	101.556	46.4328	49.5824	31.5352	33.0605	54.503	68.4241	98.7731	45.1079	73.3317	93.4775
Phosphoric acid	2	1:5		106.519	294.285	500.803	224.596	441.293	141.142	216.017	478.707	185.806	214.447	1125.33	712.961	794.474	481.977	745.336	1034.66	1039.19	581.848	1100.41	560.25
Phytol BP	2	1:5		14.9856	9.92663	0	0	14.8179	16.2067	12.8171	11.6403	15.0348	9.64845	0	16.2164	0	9.57163	0	0	8.37526	6.21777	10.5886	8.21587
Pyridine, 2-hydroxy-	2	1:5		39.6201	41.5757	62.1452	55.7255	68.683	46.7944	57.8844	62.0715	41.9259	65.7604	32.5248	27.9598	37.1599	33.5461	32.2935	34.2112	81.0308	32.4686	52.6208	63.7503
Quinic acid	2	1:5		706.22	392.442	270.339	273.664	168.743	1132.23	480.18	484.746	343.92	241.329	5.84903	6.60977	4.98609	4.11736	4.87498	5.20884	8.37008	5.1774	6.5104	6.28121
Quinic acid, 4-caffeoyl-, trans-	2	1:5		22.2796	14.3992	31.679	17.0882	20.6108	29.5672	16.6554	40.7825	18.3423	21.4517	11.02	12.1403	10.4998	4.98792	7.36652	15.7694	16.2684	10.2498	16.7177	9.74614
Quinic acid, 5-caffeoyl-, trans-	2	1:5		4.02175	2.47808	9.12327	5.52397	6.20375	7.22586	4.25864	13.7298	9.1079	7.16147	21.284	16.2096	20.2834	9.99068	13.2644	34.7722	30.3678	20.0165	35.34	16.9799
Rhamnose/Fucose Product	2	1:5		2.5099	1.37843	1.49758	1.63958	0.677596	2.31109	1.34037	1.79056	1.34211	0.94088	0.21271	0.213463	0.145132	0.156622	0.0854321	0.343925	0.332791	0.211158	0.252805	0.266921
Shikimic acid	2	1:5		13.3531	8.13583	8.99496	8.60159	7.27564	17.8035	9.66756	11.4034	9.54083	6.76587	1.34424	1.48031	1.37768	0.823673	1.39516	1.55672	1.67751	1.46114	1.41241	2.00606
Sitosterol, beta-	2	1:5		2.59107	1.22975	2.0973	1.50722	1.22991	2.36086	0.988056	1.4929	1.06655	0.888909	2.00476	1.5656	2.04442	1.03185	1.34953	1.7045	1.73919	0.747764	1.50821	1.02795
Stigmasterol	2	1:5		0.18397	0	0	0.187942	0	0.304255	0	0	0	0	0.368741	0.198831	0.250215	0.107421	0	0.238876	0.35128	0.195135	0.296189	0.313851
Tocopherol, alpha-	2	1:5		3.70821	2.65708	7.4762	4.14259	3.46732	2.98163	1.55894	4.91932	2.46633	2.68542	113.242	97.7725	97.2661	52.0628	43.1311	103.174	146.798	63.6437	112.825	40.717
Alanine	1	1:5		41.1376	7.18671	23.2597	11.2494	4.73207	59.0577	12.828	18.7582	17.8519	18.7955	21.6885	16.0542	27.1049	2.7878	17.423	10.2823	3.45419	10.1442	7.58746	2.71849
ART Boric-acid	2	1:5		1.19286	3.18127	1.67561	1.58782	2.06007	1.37521	1.71947	2.58506	0.9056	2.68264	1.33708	0.774942	1.24536	1.48905	1.08236	3.32352	2.42472	3.10569	5.12038	1.47469
ART Cysteine?	2	1:5		0	0	0.271889	0	0.304647	0	0	0	0	0	0.21975	0.294696	0.308541	0.175322	0.205304	0	0	0	0	0
ART Gluconic acid-1,5-lactone	2	1:5		0	2.28954	2.17553	1.26397	2.00676	0	2.04192	2.81688	1.42585	1.45828	2.25175	2.84561	3.00977	3.21191	2.98527	2.02277	4.4313	3.28208	1.90088	2.81038
ART Hydroxylamine	2	1:5		11.1274	16.9562	15.1417	24.2444	20.3517	11.7305	9.92536	10.1449	18.0439	4.75866	32.9962	27.3807	31.8002	30.5094	22.7293	25.5623	59.4357	23.7885	63.4039	17.3626
ART Pyroglutamic acid	2	1:5		122.236	106.055	91.271	76.6275	268.225	184.852	335.018	273.637	87.7792	105.029	122.75	127.624	161.374	145.734	116.315	85.6756	213.058	84.6836	114.578	144.055
ART RI 2432 mz 217, 271, 335	4	1:5		1.50217	1.61395	2.0016	1.55955	1.77201	1.60476	0.89655	1.88407	1.55311	1.32242	2.24766	1.86511	1.76987	1.29734	1.77549	1.38587	2.82685	0.944934	1.85355	1.30106
ART Threonic acid-1,4-lactone	2	1:5		1.19505	0.743308	1.04636	0.561225	1.04791	1.24416	1.13167	1.2014	0.911749	0.897971	0.372724	0.362689	0.315811	0.211683	0.207752	0.381393	0.793938	0.512664	0.238891	0.678838
ART Unknown RI 1148	4	1:5		11.5037	10.4376	8.72322	10.0348	16.1831	11.4483	10.8499	10.0458	6.69104	7.45678	9.68072	8.41425	7.31477	13.5252	7.55153	7.72443	27.5424	4.68697	18.7501	7.78121
ART/CONT MOSYS RI 2067 mz204, 319	4	1:5		263.116	100.78	35.2436	89.3841	43.51	395.139	116.017	95.94	67.6341	46.9162	11.6119	15.3626	6.35123	9.63811	7.98303	17.9336	27.354	9.40127	25.5307	11.3891
ART/CONT Palmitic acid, Hexadecanoic acid MOSYS RI 2049	2	1:5		13.0033	9.42983	11.6564	5.9148	8.42957	11.8465	8.38337	11.7606	6.09181	6.80232	7.56655	11.1953	7.17328	5.82795	7.15737	5.78608	14.7305	4.03674	9.17004	6.48836
ART/CONT RI 1617 mz117, 205, 249, 438	4	1:5		0.31981	0.224769	0.367303	0.217776	0.181149	0.27515	0.0771551	0.389965	0.275454	0.254968	0.0794951	0.0696931	0.228736	0	0.0600116	0.0574156	0	0.160511	0.0734022	0.106791
Asparagine	1	1:5		40.1367	11.1947	46.7126	25.8058	4.05137	33.901	6.48013	19.2521	17.3469	6.14769	2.74566	3.26879	15.8702	1.7939	2.29639	1.53125	1.08797	8.67853	0.990243	1.44644
Aspartic acid	1	1:5		73.2721	66.0048	165.147	63.9204	48.1	54.1148	36.5121	76.7478	32.9688	28.5335	43.7547	47.8942	78.1726	24.8312	20.8998	1.44939	3.78994	16.0251	4.77768	3.71119
Citric acid	1	1:5		529.076	337.973	290.591	248.587	237.651	208.083	86.2321	145.796	123.715	70.811	62.212	104.123	66.0779	38.6262	86.5658	61.9457	184.905	126.616	95.1295	65.6404
Glycerol	2	1:5		8.64647	13.5796	20.2842	11.3582	17.7072	7.36748	10.1718	16.757	7.64702	9.09906	43.2561	25.9148	30.4952	19.8348	28.2364	49.9262	43.4073	27.3189	37.8434	24.6526
Octadecanoic acid	2	1:5		1.60287	1.923	5.63007	2.04916	4.01514	1.58796	2.11105	3.96786	1.41858	1.53133	3.14368	4.03216	3.37666	2.01246	2.63884	1.4528	4.88946	1.45235	4.07964	1.8086
Fructose	1	1:5		384.44	336.348	368.826	332.244	243.228	490.851	357.874	445.892	339.254	267.072	191.328	221.501	80.6129	94.9325	114.727	262.66	371.518	150.224	388.365	189.114
Fumaric acid	1	1:5		6.15953	5.10059	4.00131	3.67947	5.90799	7.28959	21.2146	3.11822	3.73604	2.0396	2.59209	2.76573	2.78392	2.27149	1.74152	1.73102	5.08431	2.35935	1.59479	3.11259
Galactinol	1	1:5		50.1934	27.1915	39.4289	18.2689	25.7259	43.4264	20.3188	38.2746	15.3477	21.2484	62.0822	53.01	51.2804	23.8835	33.3641	50.1545	54.8001	34.3432	55.017	37.1382
Glutamic acid	1	1:5		198.331	176.316	292.814	200.799	169.696	286.608	231.945	384.729	363.631	353.752	120.599	161.078	135.431	92.448	126.43	153.399	237.066	217.84	168.086	266.241
Glutamine, DL-	1	1:5		13.3497	6.84272	10.2268	11.9935	2.23135	7.94302	3.07631	3.74933	6.96552	4.36162	3.01791	5.54892	10.3273	2.47349	5.4219	1.71169	2.36367	3.56789	1.12361	2.20266
Glutaric acid, 2-oxo-	1	1:5		23.2948	26.9786	42.4199	36.2535	40.9192	22.7368	55.6398	35.879	33.0043	57.5087	26.7535	23.2171	11.1095	22.3102	21.976	81.4071	92.6589	14.7153	38.3521	78.239
Glycine	1	1:5		18.4621	18.6196	24.1908	38.7286	39.5849	21.126	16.3502	26.2315	29.624	32.573	15.9182	16.315	29.0826	25.758	48.6528	15.7533	28.8451	14.3376	25.2974	41.5895
Isoleucine	1	1:5		9.2892	7.43496	12.6404	11.3565	11.8613	5.49752	5.77688	5.78743	8.05722	10.3306	15.9772	11.1571	17.3547	12.8854	10.2495	6.7732	8.3013	6.70915	6.32951	7.75415
Lactic acid	1	1:5		14.1927	15.1194	9.76424	12.5262	15.6771	7.74752	10.9783	8.503	11.8241	9.82935	11.0181	7.17025	7.44832	7.69199	12.4664	7.38846	11.5571	10.9236	10.7371	10.4007
Leucine	1	1:5		9.65786	6.11446	9.40018	10.2296	9.33885	3.11538	0	2.81729	3.3787	6.17065	13.6666	14.8022	14.9182	11.5397	9.75544	3.25046	2.49939	2.35098	2.44291	3.13643
Lysine	1	1:5		0	0	2.23637	0	0	0	0	0	0	1.20669	1.26029	1.85766	0	0.856266	1.54449	0.973801	1.04943	1.08532	0.640095	0.632454
Maltose	1	1:5		340.64	285.431	545.474	314.978	358.225	26.8658	11.6904	21.9206	18.2796	14.4457	614.452	235.813	205.554	368.054	609.292	97.2218	96.3863	70.9494	106.171	60.7809
Melibiose	1	1:5		3.00189	1.86285	2.66184	2.23726	1.72894	0	0	0	0	0	0	7.00982	0	0.357962	0	0	0	0	0	0
Methionine	1	1:5		3.13909	0.818996	1.59164	1.01327	0.666128	0.463591	0	0	0	0.0433764	1.71675	1.17423	2.15937	0.309073	1.89428	0	0	0	0	0
Proline	1	1:5		1.58112	0.518847	0.757294	0.862156	1.84473	0.228447	0.507626	0.346834	0.0804343	5.69954	12.2922	18.734	18.2605	1.33678	4.43348	12.8283	1.40963	8.34481	1.61621	6.0817
Putrescine	1	1:5		7.24347	4.01404	4.74877	4.81799	4.37582	0.357874	0	0	0.495267	0.32768	4.24694	5.90212	5.1374	2.23093	6.49374	0.310146	0	0.926706	0	0.230889
Pyruvic acid	1	1:5		7.59511	3.602	5.03612	8.74806	5.02918	2.63855	2.56973	1.14574	2.31147	1.80414	1.91857	1.38709	2.41241	2.17834	1.82403	0.891185	1.46468	0.920185	0	1.18011
Raffinose	1	1:5		32.4597	16.1992	40.0996	22.5678	31.0908	36.2549	0	42.2153	0	29.4826	78.3762	68.3458	64.2878	39.6805	27.5445	68.3465	74.8447	35.2999	78.382	30.1167
Glucose	1	1:50		2926.74	1577.42	1253.58	1534.58	564.205	3158.69	2331.6	1437.04	1743.44	751.8	120.937	190.354	82.804	99.8366	84.0321	286.257	402.19	192.813	422.202	193.948
Malic acid S50	1	1:50		293.37	544.241	754.382	411.046	583.096	373.396	795.769	939.084	923.404	565.026	727.412	1425.25	920.296	774.488	717.777	1729.17	3613.43	1713.37	2017.82	1942.13
Sucrose S50	1	1:50		745.026	785.951	1158.97	1051.81	1014.58	880.676	1019.89	1277.19	1015.74	1138.47	803.711	558.448	719.256	488.35	773.687	1145.69	1052.96	745.222	1140.88	1135.24
Trehalose S50	1	1:50		868.805	895.129	1395.85	1047.38	1048.8	8.65859	5.43716	2.91833	6.57774	5.20136	929.866	660.261	1183.29	788.048	1120.77	0	3.11742	0	7.93641	0.781961
Serine	1	1:5		25.6952	19.5344	40.382	24.0661	19.9979	40.0073	28.5448	45.8703	28.639	21.3243	9.69141	7.23027	13.3149	7.32854	17.1594	4.75423	4.40868	18.2759	7.6621	22.1325
Succinic acid	1	1:5		21.4956	26.9233	25.2036	16.7114	31.0229	29.3103	28.7822	33.8525	26.9622	24.4346	4.70815	5.29407	2.57011	3.88676	4.19524	12.0909	19.7745	7.53969	10.5163	21.8733
Threitol	1	1:5		0.884493	0.502209	0.457631	0.422491	0.479279	0.796191	0.439024	0.407856	0.447442	0.394662	0.138378	0.192525	0.104351	0.14505	0.154591	0.225326	0	0	0.192677	0.184752
Threonic acid	1	1:5		3.34706	3.20236	5.66045	2.32507	6.96952	3.10475	3.17714	6.85934	2.75893	5.0738	1.05064	1.30265	1.29699	0.748502	1.15401	1.14242	2.41567	1.33292	1.08393	2.95481
Threonine	1	1:5		13.7667	9.76065	2.15285	13.405	10.5612	6.86015	4.89334	5.78647	5.09857	4.0949	8.6733	8.9235	13.1863	10.4219	6.76298	5.13262	5.02748	5.3816	3.52443	4.41682
Tryptophan	1	1:5		1.36249	0.704574	0	0.708395	3.65462	0	0	0	0	0	14.4054	8.06567	8.23112	3.31299	0.170687	9.88922	4.94317	0.29986	0	0.165106
Tyrosine	1	1:5		0	0	2.47599	0.537956	6.39229	1.25275	0	0.154053	0.125371	0.131819	0.437284	0.545698	2.76257	0.473836	0.514752	0	0	0.0751444	0	0
Valine	1	1:5		36.6345	24.9303	41.5818	42.8547	35.5284	24.734	14.271	18.0878	21.3455	27.4322	29.0259	26.9932	33.4061	31.6447	19.2853	17.6038	26.7667	15.7914	18.916	19.2969
**MSI levels according to Metabolomics Standard Initiative (MSI) (Goodacre et al., 2007; Sumner et al., 2007)
Level 1		Identified metabolites (mass spectra and retention index compared to reference compounds anaylzed under same conditions)
Level 2		Putatively annotated compounds (EI mass spectra and retention index compared to spectral library (gmd, in house library))
Level 3		Putatively characterised compound classes (spectral similarity to known compounds/mass fragments, but no matching RT/RI)
Level 4		Unknown compounds (not annotated due to low spectral matches and/or low RI matches)
abbreviations:
NA		not annotated
RT		retention time
AC		Ardisia crenata
PP		Psychotria punctata
