# Supplementary material for: Dissecting Metabolism of Leaf Nodules in Ardisia crenata and Psychotria punctata
Source: Front Mol Biosci. 2021 Jul 30;8:683671. doi: 10.3389/fmolb.2021.683671 (PMC8362603; doi:10.3389/fmolb.2021.683671)
Supplement: Supplementary file 3 [file Table3.xlsx]

## Sheet: Sheet1
Name	RT [min]	[M+H]+ [m/z]	Exact mass [m/z]	Mass accuracy [ppm]	Sum formula	MS/MS [m/z]	References	Annotation level	Remark
Epigallocatechin	14.7	307.081	307.081	-0.325647	C15H14O7	139, 151, 169, 181	https://www.mzcloud.org/DataViewer#Creference6131#T9803#c#1637485	2
Catechin	17.81	291.086	291.086	0.343541	C15H14O6	123, 139, 151, 165	https://www.mzcloud.org/DataViewer#Creference1524#T2372#c#270825	1	isolated
Epicatechin	19.47	291.086	291.086	0	C15H14O6	123, 139, 151, 165	https://www.mzcloud.org/DataViewer#Creference7790#T12070#c#2776785	1	isolated
Epicatechin 3'O-3-hydroxy-2-methyl propanoate	22.23	377.123	377.123	-0.795496	C19H20O8	123, 139, 165, 273	NA	1	isolated
Epigallocatechin gallate	19.75	459.091	459.092	-1.52475	C22H18O11	139, 151, 289, 307	https://www.mzcloud.org/DataViewer#Creference1362#T5722#c#676404	1
Quercetin	20.24	303.05	303.05	0.329979	C15H10O7	165, 229, 247, 257	https://www.mzcloud.org/DataViewer#Creference27#T71#c#12642	2	likely in source fragmentation product of Quercetin-dirhamnopyranoside-hexoside
Isoquercetin	20.2	465.102	465.103	-1.07503	C21H20O12	303	https://www.mzcloud.org/DataViewer#Creference1472#T5852#c#743878	2	likely in source fragmentation product of Quercetin-dirhamnopyranoside-hexoside
Quercetin-dirhamnopyranoside-hexoside	20.2	757.218	757.219	-1.0565	C33H40O20	303, 449, 465, 611	https://mona.fiehnlab.ucdavis.edu/spectra/display/PR101052	2
Quercetin	20.72	303.05	303.05	0.659957	C15H10O7	165, 229, 247, 257	https://www.mzcloud.org/DataViewer#Creference27#T71#c#12642	2	likely in source fragmentation product of Quercetin-rha-hex-pent
Isoquercetin	20.71	465.103	465.103	0	C21H20O12	303	https://www.mzcloud.org/DataViewer#Creference1472#T5852#c#743878	2	likely in source fragmentation product of Quercetin-rha-he- pent
Quercetin rha hex pent	20.71	743.202	743.203	-1.07642	C32H38O20	303, 435, 449, 465, 597, 611	https://mona.fiehnlab.ucdavis.edu/spectra/display/CCMSLIB00000845960	2
Kaempferol	21.11	287.055	287.055	-0.348365	C15H10O6	165, 213, 231, 241, 269	https://www.mzcloud.org/DataViewer#Creference966#T1647#c#352494	2	likely in source fragmentation product of Robinin or isomer
Kaempferol-O-glucoside	21.11	449.108	449.108	0.667991	C21H20O11	287	https://www.mzcloud.org/DataViewer#Creference8224#T12549#c#2870320	2	likely in source fragmentation product of Robinin or isomer
Kaempferol-O-rutinoside	21.02	595.164	595.166	-2.52031	C27H30O15	287, 449	https://www.mzcloud.org/DataViewer#Creference8177#T12484#c#2856849	2	likely in source fragmentation product of Robinin or isomer
Robinin or isomer	21.11	741.224	741.224	-0.134912	C33H40O19	287, 433, 449, 595	https://pubchem.ncbi.nlm.nih.gov/compound/Robinin#section=MS-MS	2
Kaempferol-O-glucoside	21.65	449.107	449.108	-0.890655	C21H20O11	287	https://www.mzcloud.org/DataViewer#Creference8224#T12549#c#2870320	2	likely in source fragmentation product of Kaempferol-O-rutinoside
Kaempferol-O-rutinoside	21.65	595.164	595.166	-2.18427	C27H30O15	287, 449	https://www.mzcloud.org/DataViewer#Creference8177#T12484#c#2856849	2	likely in source fragmentation product of m/z 727.2068 Kaempferol-hex-rha-pent
Kaempferol dihexoside	22.01	611.161	611.161	0.163623	C27H30O16	287, 449	https://mona.fiehnlab.ucdavis.edu/spectra/display/PM009804	2
Quercetin	22.08	303.049	303.05	-1.97987	C15H10O7	165, 229, 247, 257	https://www.mzcloud.org/DataViewer#Creference27#T71#c#12642	2	likely in source fragmentation product of Rutin
Rutin	22.08	611.16	611.161	-1.30898	C27H30O16	303, 465	https://www.mzcloud.org/DataViewer#Creference28#T4382#c#494948	2
Kaempferol-O-glucoside	22.84	449.107	449.108	-1.33598	C21H20O11	287	https://www.mzcloud.org/DataViewer#Creference8224#T12549#c#2870320	2	likely in source fragmentation product of Kaempferol-O-rutinoside
Kaempferol-O-rutinoside	22.84	595.164	595.166	-2.35229	C27H30O15	287, 449	https://www.mzcloud.org/DataViewer#Creference8177#T12484#c#2856849	2
Kaempferol-O-glucoside	23.82	449.107	449.108	-0.890655	C21H20O11	287	https://www.mzcloud.org/DataViewer#Creference8224#T12549#c#2870320	2
Caffeoylquinic acid	15.97	355.101	355.102	-2.81609	C16H18O9	163	https://www.mzcloud.org/DataViewer#Creference962#T1640#c#351996	2
Caffeoylquinic acid	17.67	355.102	355.102	-0.563218	C16H18O9	163	https://www.mzcloud.org/DataViewer#Creference962#T1640#c#351996	1
Caffeoylquinic acid	18.34	355.101	355.102	-3.0977	C16H18O9	163	https://www.mzcloud.org/DataViewer#Creference962#T1640#c#351996	2
Ascorbic acid	3.03	177.039	177.039	-2.25938	C6H8O6	95, 121, 129, 141, 149	http://mona.fiehnlab.ucdavis.edu/spectra/display/CCMSLIB00003740011	1
Dehydroascorbic acid hydrate	4.05	193.034	193.034	-0.518043	C6H8O7	95, 147, 157, 165	NA	4
Dehydroascorbic acid	4.05	175.024	175.024	0	C6H6O6	129, 139, 147	http://mona.fiehnlab.ucdavis.edu/spectra/display/FiehnHILIC001141	3	no + mode reference spectra
GSH	3.62	308.091	308.091	-0.973738	C10H17N3O6S	144, 162, 179, 215, 233	https://www.mzcloud.org/DataViewer#Creference472#T858#c#113687	1
GSSG	5.78	613.159	613.159	-1.14163	C20H32N6O12S2	355, 409, 466, 484, 538	https://www.mzcloud.org/DataViewer#Creference471#T856#c#113319	1
Ophthalmic acid	4.05	290.135	290.135	-0.689335	C11H19N3O6	161, 197, 215, 227	http://mona.fiehnlab.ucdavis.edu/spectra/display/CCMSLIB00000578044	2
Glutamic acid	2.38	148.06	148.06	-0.6754	C5H9NO4	84, 102	https://www.mzcloud.org/DataViewer#Creference470#T853#c#112937	1
Pyroglutamic acid	2.33	130.049	130.05	-3.07574	C5H7NO3	84	https://www.mzcloud.org/DataViewer#Creference417#T736#c#97601	2
Pyroglutamic acid	4.16	130.05	130.05	0	C5H7NO3	84	https://www.mzcloud.org/DataViewer#Creference417#T736#c#97601	2
Asparagine	2.34	133.061	133.061	0.751536	C4H8N2O3	87, 97	https://www.mzcloud.org/DataViewer#Creference326#T558#c#66846	1
Proline	2.47	116.07	116.071	-3.44618	C5H9NO2	70	https://www.mzcloud.org/DataViewer#Creference560#T1024#c#135061	1
Methionine	3.43	150.058	150.058	0	C5H11NO2S	104	https://www.mzcloud.org/DataViewer#Creference486#T884#c#116777	1
Trimethyllysine	2.18	189.16	189.16	-1.58596	C9H21N2O2+	60, 84, 130	https://www.mzcloud.org/DataViewer#Creference909#T1568#c#191512	2
Phenylalanine	11.36	166.086	166.086	-2.40839	C9H11NO2	120, 131	https://www.mzcloud.org/DataViewer#Creference8#T21#c#2679	1
Tyrosine	5.43	182.081	182.081	-1.64762	C9H11NO3	136, 147	https://www.mzcloud.org/DataViewer#Creference2255#T5673#c#658181	1
Tryptophan	16.29	205.097	205.097	-0.487574	C11H12N2O2	146, 160, 170	http://mona.fiehnlab.ucdavis.edu/spectra/display/KNA00106	1
Kynurenin	11.23	209.092	209.092	-0.956516	C10H12N2O3	94, 150, 174	https://www.mzcloud.org/DataViewer#Creference478#T869#c#114953	1
Cholin	2.34	104.107	104.107	-1.9211	C5H14NO+	60	https://www.mzcloud.org/DataViewer#Creference886#T1535#c#187868	2
Creatine	2.64	132.077	132.077	1.51427	C4H9N3O2	90	https://www.mzcloud.org/DataViewer#Creference357#T627#c#78353	2
N-Acetylserotonin	20.76	219.113	219.113	-1.36916	C12H14N2O2	160	https://www.mzcloud.org/DataViewer#Creference313#T538#c#63551	2
Spermidine	2.24	146.165	146.165	0	C7H19N3	72, 75	https://www.mzcloud.org/DataViewer#Creference9#T23#c#3099	1
Pavettamine	2.03	252.191	252.192	-1.18957	C10H25N3O4	82, 100, 118, 135, 210, 217	(Bode et al., 2010)	2
Pantothenic acid	14.18	220.118	220.118	-0.908604	C9H17NO5	90, 116, 131, 174, 184	https://www.mzcloud.org/DataViewer#Creference536#T981#c#130088	1
NAD+	3.89	664.115	664.116	-2.10806	C21H27N7O14P2	232, 348, 428, 524, 542	http://mona.fiehnlab.ucdavis.edu/spectra/display/KNA00203	1
Nicotinate D-ribonucleoside	2.74	256.081	256.082	-2.343	C11H14NO6+	124	https://www.mzcloud.org/DataViewer#Creference913#T1572#c#191970	2
Riboflavin-5'-phosphate	17.84	457.111	457.112	-1.31259	C17H21N4O9P	243, 359, 421, 439	https://www.mzcloud.org/DataViewer#Creference589#T1078#c#141408	2
Leukopterin	4.48	196.046	196.047	-1.02017	C6H5N5O3	140, 168	https://pubchem.ncbi.nlm.nih.gov/rest/pug_view/data/key/282877_1	2
Adenosine	8.09	268.103	268.104	-1.86495	C10H13N5O4	136	https://www.mzcloud.org/DataViewer#Creference297#T506#c#58583	2
Adenosine monophosphate	3.3	348.07	348.07	-2.29839	C10H14N5O7P	136	http://mona.fiehnlab.ucdavis.edu/spectra/display/KNA00449	1
Guanosine	9.92	284.099	284.099	1.05597	C10H13N5O5	152	http://mona.fiehnlab.ucdavis.edu/spectra/display/PS024602	2
Guanosine monophosphate	3.43	364.066	364.065	0.824028	C10H14N5O8P	NA	http://mona.fiehnlab.ucdavis.edu/spectra/display/PS024603	4	not fragmented
Cyclic adenosine monophosphate	4.9	330.06	330.06	0	C10H12N5O6P	NA	https://www.mzcloud.org/DataViewer#Creference1344#T2174#c#247040	4	not fragmented
Cyclic ADP Ribose	4.07	542.067	542.068	-2.5827	C15H21N5O13P2	232, 428	https://www.mzcloud.org/DataViewer#Creference1716#T2604#c#283617	2	likely in source fragmentation product of NAD+
S-methyl-5'-thioadenosine	15.96	298.097	298.097	1.67731	C11H15N5O3S	136, 145, 163	https://www.mzcloud.org/DataViewer#Creference253#T424#c#48104	2
S-methyl-5'-thioadenosine	3.14	298.096	298.097	-1.34185	C11H15N5O3S	136, 145, 163	https://www.mzcloud.org/DataViewer#Creference253#T424#c#48104	2	maybe isomer or in source fragmentation product
Zeatin glucoside	14.96	382.17	382.172	-4.70992	C16H23N5O6	220	https://www.mzcloud.org/DataViewer#Creference740#T1310#c#160039	2
Disaccharide	2.63	343.123	343.123	-0.29144	C12H22O11	145, 163, 181	http://mona.fiehnlab.ucdavis.edu/spectra/display/CCMSLIB00000479739	1
N-Acetylmuramic acid	3.95	294.118	294.118	0.679998	C11H19NO8	186	http://mona.fiehnlab.ucdavis.edu/spectra/display/KO002365	2
N-Acetylmuramic acid	6.49	294.118	294.118	-1.36	C11H19NO8	186	http://mona.fiehnlab.ucdavis.edu/spectra/display/KO002365	2
Putative aminosugar	13.96	647.288	647.288	-0.719103	C26H42N6O13	190, 319, 329, 462	NA	3
Putative aminosugar	14.31	648.272	648.272	-0.588436	C26H41N5O14	191, 320, 329, 462	(Packiam et al., 2015)	2
Putative aminosugar	14.38	850.366	850.368	-1.81035	C34H55N7O18	319, 462, 532, 647, 661	NA	3
Putative aminosugar	14.47	851.352	851.352	0.0523089	C34H54N6O19	320, 463, 532, 648, 661	NA	3
Putative aminosugar	15.24	689.298	689.299	-0.768124	C28H44N6O14	232, 258, 329, 361, 458, 504	NA	3
Putative aminosugar	15.31	719.309	719.309	0.145324	C29H46N6O15	262, 329, 391, 458, 534, 630	NA	3
Putative aminosugar	15.31	922.388	922.389	-0.508968	C37H59N7O20	262, 391, 534, 701, 719, 833	(Lee et al., 2016)	2
Putative aminosugar	15.56	892.379	892.378	0.667355	C36H57N7O19	262, 361, 504, 532, 671, 689	NA	3
Putative aminosugar	15.74	790.346	790.347	-0.13724	C32H51N7O16	333, 462, 605, 630, 701	NA	3
Putative aminosugar	15.83	993.426	993.426	0.217966	C40H64N8O21	333, 462, 532, 605, 790, 833	NA	3
Putative aminosugar	16.28	680.277	NA	NA	NA	291, 458, 476	NA	3
Putative aminosugar	16.29	476.187	476.187	-0.815785	C19H29N3O11	258, 291, 329	NA	3
Putative aminosugar	16.36	679.266	679.267	-0.680832	C27H42N4O16	291,458, 476, 532	NA	3
FR900359	48.38	1002.54	1002.54	0.89772	C49H75N7O15	385, 456, 603, 799, 974	(Reher et al., 2018)	2
AC-1	44.25	1032.55	1032.55	2.42119	C50H77N7O16	415, 486, 633, 829, 1004	(Reher et al., 2018)	2
AC-SC	39.74	817.433	817.434	-0.856338	C40H60N6O12	385, 456, 603, 688, 789	(Reher et al., 2018)	2
Putative cyclic-depsipeptide	31.76	1123.57	NA	NA	NA	385, 456, 506, 662, 773, 976	NA	4
Putative cyclic-depsipeptide	35.12	1123.57	NA	NA	NA	385, 456, 506, 920, 1002, 1087	NA	4
Putative cyclic-depsipeptide	37.36	1123.57	NA	NA	NA	385, 456, 506, 789, 931, 1002	NA	4
Putative cyclic-depsipeptide	42.33	988.526	988.524	2.3267	C48H73N7O15	385, 456, 589, 674, 785, 960	(Reher et al., 2018)	2
Putative cyclic-depsipeptide	45.46	988.525	988.524	1.11277	C48H73N7O15	385, 456, 603, 688, 799, 960	(Reher et al., 2018)	2
